# Supplementary material for: Data Leakage and Loss in Biodiversity Informatics
Source: Biodivers Data J. 2018 Nov 7;(6):e26826. doi: 10.3897/BDJ.6.e26826 (PMC6235996; doi:10.3897/BDJ.6.e26826)
Supplement: Supplementary material 3 — Data for bird collections from VertNet [file bdj-06-e26826-s003.zip › VN_birds.txt]

"ID","institutioncode","eventdate","year","month","day","ED_year","ED_month","ED_day","verbatimeventdate","Time","country","countrycode","stateprovince","county","locality","decimallatitude","decimallongitude","geodeticdatum","coordinateuncertaintyinmeters","coordinateprecision","georeferenceprotocol","Place","scientificname","taxonrank","Taxon","PlaceTaxon","All3"
1,"AMNH","2007-05-28",2007,5,28,2007,5,28,"2007-05-28",3,"United States","US","New York","Greene","Palenville, Malden Avenue",42.17,-74.03,"WGS84",500,,,3,"Bombycilla cedrorum","species",3,,
2,"AMNH","2007-05-28",2007,5,28,2007,5,28,"2007-05-28",3,"United States","US","New York","Greene","Palenville, Malden Avenue",42.17,-74.03,"WGS84",500,,,3,"Vireo olivaceus","species",3,,
3,"AMNH","2007-05-29",2007,5,29,2007,5,29,"2007-05-29",3,"United States","US","New York","Ulster","Saugerties, George Sickle Road",42.06,-74.02,"WGS84",1000,,,3,"Cardinalis cardinalis","species",3,,
4,"AMNH","2007-05-29",2007,5,29,2007,5,29,"2007-05-29",3,"United States","US","New York","Ulster","Saugerties, George Sickle Road",42.06,-74.02,"WGS84",1000,,,3,"Contopus virens","species",3,,
5,"AMNH","2007-05-29",2007,5,29,2007,5,29,"2007-05-29",3,"United States","US","New York","Albany","Preston Hollow, Pucker Street",42.42,-74.26,"WGS84",250,,,3,"Melospiza melodia","species",3,,
6,"AMNH","2007-05-29",2007,5,29,2007,5,29,"2007-05-29",3,"United States","US","New York","Albany","Preston Hollow, Pucker Street",42.42,-74.26,"WGS84",250,,,3,"Dendroica discolor","species",3,,
7,"AMNH","2007-05-30",2007,5,30,2007,5,30,"2007-05-30",3,"United States","US","New York","Ulster","Woodstock, Woodstock Mountains, end of Reynold's Lane",42.06,-74.15,"WGS84",2000,,,3,"Sphyrapicus varius","species",3,,
8,"AMNH","2007-05-30",2007,5,30,2007,5,30,"2007-05-30",3,"United States","US","New York","Ulster","Woodstock, Woodstock Mountains, end of Reynold's Lane",42.06,-74.15,"WGS84",2000,,,3,"Dendroica virens","species",3,,
9,"AMNH","2007-05-30",2007,5,30,2007,5,30,"2007-05-30",3,"United States","US","New York","Ulster","Woodstock, Woodstock Mountains, end of Reynold's Lane",42.06,-74.15,"WGS84",2000,,,3,"Junco hyemalis","species",3,,
10,"AMNH","2007-05-30",2007,5,30,2007,5,30,"2007-05-30",3,"United States","US","New York","Ulster","Woodstock, Woodstock Mountains, end of Reynold's Lane",42.06,-74.15,"WGS84",2000,,,3,"Empidonax minimus","species",3,,
11,"AMNH","2007-05-30",2007,5,30,2007,5,30,"2007-05-30",3,"United States","US","New York","Ulster","Woodstock, Woodstock Mountains, end of Reynold's Lane",42.06,-74.15,"WGS84",2000,,,3,"Seiurus aurocapilla","species",2,,
12,"AMNH","2007-05-31",2007,5,31,2007,5,31,"2007-05-31",3,"United States","US","New York","Ulster","Saugerties, George Sickle Road",42.06,-74.02,"WGS84",1000,,,3,"Hylocichla mustelina","species",3,,
13,"AMNH","2007-05-31",2007,5,31,2007,5,31,"2007-05-31",3,"United States","US","New York","Ulster","Saugerties, George Sickle Road",42.06,-74.02,"WGS84",1000,,,3,"Myiarchus crinitus","species",3,,
14,"AMNH","2007-05-31",2007,5,31,2007,5,31,"2007-05-31",3,"United States","US","New York","Ulster","Saugerties, George Sickle Road",42.06,-74.02,"WGS84",1000,,,3,"Contopus virens","species",3,,
15,"AMNH","2007-05-29",2007,5,29,2007,5,29,"2007-05-29",3,"United States","US","New York","Albany","Preston Hollow, Schuessler Lane",42.42,-74.26,"WGS84",250,,,3,"Vireo olivaceus","species",3,,
16,"AMNH","2007-05-29",2007,5,29,2007,5,29,"2007-05-29",3,"United States","US","New York","Albany","Preston Hollow, Schuessler Lane",42.42,-74.26,"WGS84",250,,,3,"Piranga olivacea","species",3,,
17,"AMNH","2007-05-30",2007,5,30,2007,5,30,"2007-05-30",3,"United States","US","New York","Ulster","Woodstock, Woodstock Mountains, end of Reynold's Lane",42.06,-74.15,"WGS84",2000,,,3,"Seiurus aurocapilla","species",2,,
18,"AMNH","2007-05-30",2007,5,30,2007,5,30,"2007-05-30",3,"United States","US","New York","Ulster","Saugerties, George Sickle Road",42.06,-74.02,"WGS84",1000,,,3,"Melanerpes carolinus","species",3,,
19,"AMNH","2007-05-30",2007,5,30,2007,5,30,"2007-05-30",3,"United States","US","New York","Ulster","Saugerties, George Sickle Road",42.06,-74.02,"WGS84",1000,,,3,"Melanerpes carolinus","species",3,,
20,"AMNH","2007-05-30",2007,5,30,2007,5,30,"2007-05-30",3,"United States","US","New York","Ulster","Saugerties, George Sickle Road",42.06,-74.02,"WGS84",1000,,,3,"Myiarchus crinitus","species",3,,
21,"AMNH","2007-05-31",2007,5,31,2007,5,31,"2007-05-31",3,"United States","US","New York","Ulster","Saugerties, George Sickle Road",42.06,-74.02,"WGS84",1000,,,3,"Piranga olivacea","species",3,,
22,"AMNH","2007-06-01",2007,6,1,2007,6,1,"2007-06-01",3,"United States","US","New York","Ulster","Oliverea, Rt. 47",42.06,-74.44,"WGS84",3000,,,3,"Turdus migratorius","species",3,,
23,"AMNH","2007-06-01",2007,6,1,2007,6,1,"2007-06-01",3,"United States","US","New York","Ulster","Oliverea, Rt. 47",42.06,-74.44,"WGS84",3000,,,3,"Turdus migratorius","species",3,,
24,"AMNH","2007-06-01",2007,6,1,2007,6,1,"2007-06-01",3,"United States","US","New York","Ulster","Oliverea, Rt. 47",42.06,-74.44,"WGS84",3000,,,3,"Turdus migratorius","species",3,,
25,"AMNH","2007-06-01",2007,6,1,2007,6,1,"2007-06-01",3,"United States","US","New York","Ulster","Oliverea, Rt. 47",42.06,-74.44,"WGS84",3000,,,3,"Turdus migratorius","species",3,,
26,"AMNH","2007-05-31",2007,5,31,2007,5,31,"2007-05-31",3,"United States","US","New York","Ulster","Saugerties, George Sickle Road",42.06,-74.02,"WGS84",1000,,,3,"Dryocopus pileatus","species",3,,
27,"AMNH","2008-02-19",2008,2,19,2008,2,19,"2008-02-19",3,"United States","US","New York","Essex","Elizabethtown, County Road 8",44.23,-73.55,"WGS84",250,,,3,"Carduelis flammea","species",3,,
28,"AMNH","2008-02-13",2008,2,13,2008,2,13,"2008-02-13",3,"United States","US","New York","Ulster","Saugerties, Saxton Flats",42.14,-74.00,"WGS84",500,,,3,"Plectrophenax nivalis","species",3,,
29,"AMNH","2008-02-13",2008,2,13,2008,2,13,"2008-02-13",3,"United States","US","New York","Ulster","Saugerties, Saxton Flats",42.14,-74.00,"WGS84",500,,,3,"Spizella arborea","species",3,,
30,"AMNH","2008-02-13",2008,2,13,2008,2,13,"2008-02-13",3,"United States","US","New York","Ulster","Saugerties, Saxton Flats",42.14,-74.00,"WGS84",500,,,3,"Plectrophenax nivalis","species",3,,
31,"AMNH","2008-02-13",2008,2,13,2008,2,13,"2008-02-13",3,"United States","US","New York","Ulster","Saugerties, Saxton Flats",42.14,-74.00,"WGS84",500,,,3,"Junco hyemalis","species",3,,
32,"AMNH","2008-02-17",2008,2,17,2008,2,17,"2008-02-17",3,"United States","US","New York","Ulster","Bill Parr Farm, approx. 2 km W of Saugerties",42.07,-73.98,"WGS84",200,,,3,"Junco hyemalis","species",3,,
33,"AMNH","2008-04-20",2008,4,20,2008,4,20,"2008-04-20",3,"United States","US","New York","Suffolk","Patchogue, Montauk Highway and Hewlett Avenue",40.77,-72.98,"WGS84",500,,,3,"Dendroica pinus","species",3,,
34,"AMNH","2008-04-20",2008,4,20,2008,4,20,"2008-04-20",3,"United States","US","New York","Suffolk","Patchogue, Montauk Highway and Hewlett Avenue",40.77,-72.98,"WGS84",500,,,3,"Sitta canadensis","species",3,,
35,"AMNH","2008-07-20",2008,7,20,2008,7,20,"2008-07-20",3,"United States","US","New York","Suffolk","Patchogue, Montauk Highway and Hewlett Avenue",40.77,-72.98,"WGS84",500,,,3,"Pipilo erythrophthalmus","species",3,,
36,"AMNH","2008-02-20",2008,2,20,2008,2,20,"2008-02-20",3,"United States","US","New York","Hamilton","Inlet, Limekiln Lake Road",43.73,-74.79,"WGS84",100,,,3,"Pinicola enucleator","species",3,,
37,"AMNH","2008-02-12",2008,2,12,2008,2,12,"2008-02-12",3,"United States","US","New York","Ulster","Saugerties, Saxton Flats",42.14,-74.00,"WGS84",500,,,3,"Euphagus carolinus","species",3,,
38,"AMNH","2008-02-12",2008,2,12,2008,2,12,"2008-02-12",3,"United States","US","New York","Ulster","Saugerties, Saxton Flats",42.14,-74.00,"WGS84",500,,,3,"Euphagus carolinus","species",3,,
39,"AMNH","2008-02-15",2008,2,15,2008,2,15,"2008-02-15",3,"United States","US","New York","Sullivan","Lowes Corners, County Road 53",41.86,-74.49,"WGS84",500,,,3,"Pinicola enucleator","species",3,,
40,"AMNH","2008-02-16",2008,2,16,2008,2,16,"2008-02-16",3,"United States","US","New York","Ulster","Saugerties, Saxton Flats",42.14,-74.00,"WGS84",500,,,3,"Euphagus carolinus","species",3,,
41,"AMNH","2008-02-21",2008,2,21,2008,2,21,"2008-02-21",3,"United States","US","New York","Ulster","Saugerties, Saxton Flats",42.14,-74.00,"WGS84",500,,,3,"Agelaius phoeniceus","species",3,,
42,"AMNH","2008-02-20",2008,2,20,2008,2,20,"2008-02-20",3,"United States","US","New York","Essex","Bloomingdale, County Road 55, Bloomingdale Bog",44.41,-74.12,"WGS84",225,,,3,"Perisoreus canadensis","species",3,,
43,"AMNH","2008-02-20",2008,2,20,2008,2,20,"2008-02-20",3,"United States","US","New York","Essex","Bloomingdale, County Road 55, Bloomingdale Bog",44.41,-74.12,"WGS84",225,,,3,"Perisoreus canadensis","species",3,,
44,"AMNH","2008-02-13",2008,2,13,2008,2,13,"2008-02-13",3,"United States","US","New York","Ulster","Saugerties, Saxton Flats",42.14,-74.00,"WGS84",500,,,3,"Plectrophenax nivalis","species",3,,
45,"AMNH","2008-02-13",2008,2,13,2008,2,13,"2008-02-13",3,"United States","US","New York","Ulster","Saugerties, Saxton Flats",42.14,-74.00,"WGS84",500,,,3,"Plectrophenax nivalis","species",3,,
46,"AMNH","2008-02-13",2008,2,13,2008,2,13,"2008-02-13",3,"United States","US","New York","Ulster","Saugerties, Saxton Flats",42.14,-74.00,"WGS84",500,,,3,"Plectrophenax nivalis","species",3,,
47,"AMNH","2008-02-20",2008,2,20,2008,2,20,"2008-02-20",3,"United States","US","New York","Essex","Bloomingdale, County Road 55, Bloomingdale Bog",44.41,-74.12,"WGS84",225,,,3,"Perisoreus canadensis","species",3,,
48,"AMNH","2008-02-13",2008,2,13,2008,2,13,"2008-02-13",3,"United States","US","New York","Ulster","Saugerties, Saxton Flats",42.14,-74.00,"WGS84",500,,,3,"Parus bicolor","species",3,,
49,"AMNH","2008-02-12",2008,2,12,2008,2,12,"2008-02-12",3,"United States","US","New York","Ulster","Saugerties, Saxton Flats",42.14,-74.00,"WGS84",500,,,3,"Parus bicolor","species",3,,
50,"AMNH","2008-02-19",2008,2,19,2008,2,19,"2008-02-19",3,"United States","US","New York","Essex","Wadhams, Sayre Farm",44.26,-73.45,"WGS84",250,,,3,"Picoides villosus","species",3,,
51,"AMNH","2008-02-12",2008,2,12,2008,2,12,"2008-02-12",3,"United States","US","New York","Ulster","Saugerties, Saxton Flats",42.14,-74.00,"WGS84",500,,,3,"Parus bicolor","species",3,,
52,"AMNH","2008-02-13",2008,2,13,2008,2,13,"2008-02-13",3,"United States","US","New York","Ulster","Saugerties, Saxton Flats",42.14,-74.00,"WGS84",500,,,3,"Picoides pubescens","species",3,,
53,"AMNH","2008-02-12",2008,2,12,2008,2,12,"2008-02-12",3,"United States","US","New York","Ulster","Saugerties, Saxton Flats",42.14,-74.00,"WGS84",500,,,3,"Parus bicolor","species",3,,
54,"AMNH","2008-02-18",2008,2,18,2008,2,18,"2008-02-18",3,"United States","US","New York","Greene","Coxsackie, Coxsackie Flats east of 9W",42.36,-73.82,"WGS84",500,,,3,"Picoides pubescens","species",3,,
55,"AMNH","2008-02-19",2008,2,19,2008,2,19,"2008-02-19",3,"United States","US","New York","Essex","Bloomingdale, County Road 55, Bloomingdale Bog",44.41,-74.12,"WGS84",225,,,3,"Sitta canadensis","species",3,,
56,"AMNH","2008-02-19",2008,2,19,2008,2,19,"2008-02-19",3,"United States","US","New York","Essex","Bloomingdale, County Road 55, Bloomingdale Bog",44.41,-74.12,"WGS84",225,,,3,"Sitta canadensis","species",3,,
57,"AMNH","2008-02-17",2008,2,17,2008,2,17,"2008-02-17",3,"United States","US","New York","Ulster","Bill Parr Farm, approx. 2 km W of Saugerties",42.07,-73.98,"WGS84",200,,,3,"Sitta carolinensis","species",3,,
58,"AMNH","2008-02-13",2008,2,13,2008,2,13,"2008-02-13",3,"United States","US","New York","Ulster","Saugerties, Saxton Flats",42.14,-74.00,"WGS84",500,,,3,"Sitta carolinensis","species",3,,
59,"AMNH","2008-02-12",2008,2,12,2008,2,12,"2008-02-12",3,"United States","US","New York","Ulster","Saugerties, Saxton Flats",42.14,-74.00,"WGS84",500,,,3,"Sitta carolinensis","species",3,,
60,"AMNH","2008-02-20",2008,2,20,2008,2,20,"2008-02-20",3,"United States","US","New York","Essex","Bloomingdale, County Road 55, Bloomingdale Bog",44.41,-74.12,"WGS84",225,,,3,"Parus atricapillus","species",3,,
61,"AMNH","2008-02-16",2008,2,16,2008,2,16,"2008-02-16",3,"United States","US","New York","Greene","Coxsackie, Coxsackie Flats east of 9W",42.36,-73.82,"WGS84",500,,,3,"Parus atricapillus","species",3,,
62,"AMNH","2008-02-19",2008,2,19,2008,2,19,"2008-02-19",3,"United States","US","New York","Essex","Elizabethtown, County Road 8",44.23,-73.55,"WGS84",250,,,3,"Carduelis flammea","species",3,,
63,"AMNH","2008-02-19",2008,2,19,2008,2,19,"2008-02-19",3,"United States","US","New York","Essex","Elizabethtown, County Road 8",44.23,-73.55,"WGS84",250,,,3,"Carduelis flammea","species",3,,
64,"AMNH","2008-02-19",2008,2,19,2008,2,19,"2008-02-19",3,"United States","US","New York","Essex","Wadhams, Sayre Farm",44.26,-73.45,"WGS84",250,,,3,"Bombycilla cedrorum","species",3,,
65,"AMNH","2008-02-19",2008,2,19,2008,2,19,"2008-02-19",3,"United States","US","New York","Essex","Wadhams, Sayre Farm",44.26,-73.45,"WGS84",250,,,3,"Bombycilla cedrorum","species",3,,
66,"AMNH","2008-02-19",2008,2,19,2008,2,19,"2008-02-19",3,"United States","US","New York","Essex","Wadhams, Sayre Farm",44.26,-73.45,"WGS84",250,,,3,"Bombycilla cedrorum","species",3,,
67,"AMNH","2008-02-18",2008,2,18,2008,2,18,"2008-02-18",3,"United States","US","New York","Greene","Coxsackie, Coxsackie Flats east of 9W",42.36,-73.82,"WGS84",500,,,3,"Mimus polyglottos","species",3,,
68,"AMNH","2008-02-13",2008,2,13,2008,2,13,"2008-02-13",3,"United States","US","New York","Ulster","Saugerties, Saxton Flats",42.14,-74.00,"WGS84",500,,,3,"Junco hyemalis","species",3,,
69,"AMNH","2008-02-13",2008,2,13,2008,2,13,"2008-02-13",3,"United States","US","New York","Ulster","Saugerties, Saxton Flats",42.14,-74.00,"WGS84",500,,,3,"Junco hyemalis","species",3,,
70,"AMNH","2008-02-17",2008,2,17,2008,2,17,"2008-02-17",3,"United States","US","New York","Ulster","Bill Parr Farm, approx. 2 km W of Saugerties",42.07,-73.98,"WGS84",200,,,3,"Sialia sialis","species",3,,
71,"AMNH","2008-02-19",2008,2,19,2008,2,19,"2008-02-19",3,"United States","US","New York","Essex","Wadhams, Sayre Farm",44.26,-73.45,"WGS84",250,,,3,"Turdus migratorius","species",3,,
72,"AMNH","2008-02-17",2008,2,17,2008,2,17,"2008-02-17",3,"United States","US","New York","Ulster","Bill Parr Farm, approx. 2 km W of Saugerties",42.07,-73.98,"WGS84",200,,,3,"Sialia sialis","species",3,,
73,"AMNH","2008-02-16",2008,2,16,2008,2,16,"2008-02-16",3,"United States","US","New York","Greene","Coxsackie, Coxsackie Flats east of 9W",42.36,-73.82,"WGS84",500,,,3,"Turdus migratorius","species",3,,
74,"AMNH","2008-02-12",2008,2,12,2008,2,12,"2008-02-12",3,"United States","US","New York","Ulster","Saugerties, Saxton Flats",42.14,-74.00,"WGS84",500,,,3,"Passer domesticus","species",3,,
75,"AMNH","2008-02-13",2008,2,13,2008,2,13,"2008-02-13",3,"United States","US","New York","Ulster","Saugerties, Saxton Flats",42.14,-74.00,"WGS84",500,,,3,"Passer domesticus","species",3,,
76,"AMNH","2008-02-16",2008,2,16,2008,2,16,"2008-02-16",3,"United States","US","New York","Greene","Coxsackie, Coxsackie Flats east of 9W",42.36,-73.82,"WGS84",500,,,3,"Spizella arborea","species",3,,
77,"AMNH","2008-02-16",2008,2,16,2008,2,16,"2008-02-16",3,"United States","US","New York","Greene","Coxsackie, Coxsackie Flats east of 9W",42.36,-73.82,"WGS84",500,,,3,"Spizella arborea","species",3,,
78,"AMNH","2008-02-17",2008,2,17,2008,2,17,"2008-02-17",3,"United States","US","New York","Ulster","Bill Parr Farm, approx. 2 km W of Saugerties",42.07,-73.98,"WGS84",200,,,3,"Zonotrichia albicollis","species",3,,
79,"AMNH","2008-02-18",2008,2,18,2008,2,18,"2008-02-18",3,"United States","US","New York","Greene","Coxsackie, Coxsackie Flats east of 9W",42.36,-73.82,"WGS84",500,,,3,"Spizella arborea","species",3,,
80,"AMNH","2008-02-18",2008,2,18,2008,2,18,"2008-02-18",3,"United States","US","New York","Greene","Coxsackie, Coxsackie Flats east of 9W",42.36,-73.82,"WGS84",500,,,3,"Spizella arborea","species",3,,
81,"AMNH","2008-02-21",2008,2,21,2008,2,21,"2008-02-21",3,"United States","US","New York","Ulster","Saugerties, Saxton Flats",42.14,-74.00,"WGS84",500,,,3,"Sturnus vulgaris","species",3,,
82,"AMNH","2008-02-21",2008,2,21,2008,2,21,"2008-02-21",3,"United States","US","New York","Ulster","Saugerties, Saxton Flats",42.14,-74.00,"WGS84",500,,,3,"Sturnus vulgaris","species",3,,
83,"AMNH","2008-02-21",2008,2,21,2008,2,21,"2008-02-21",3,"United States","US","New York","Ulster","Saugerties, Saxton Flats",42.14,-74.00,"WGS84",500,,,3,"Sturnus vulgaris","species",3,,
84,"AMNH","2008-04-06",2008,4,6,2008,4,6,"2008-04-06",3,"United States","US","New York","Suffolk","Patchogue, Montauk Highway and Hewlett Avenue",40.77,-72.98,"WGS84",500,,,3,"Cyanocitta cristata","species",3,,
85,"AMNH","2008-10-05",2008,10,5,2008,10,5,"2008-10-05",3,"United States","US","New York","Greene","Palenville, Malden Ave., Robinson Cabin",42.17,-74.03,"WGS84",500,,,3,"Sialia sialis","species",3,,
86,"AMNH","2008-10-06",2008,10,6,2008,10,6,"2008-10-06",3,"United States","US","New York","Ulster","Saugerties, Phillips Road",42.06,-74.03,"WGS84",1000,,,3,"Dendroica striata","species",3,,
87,"AMNH","2008-10-06",2008,10,6,2008,10,6,"2008-10-06",3,"United States","US","New York","Ulster","Saugerties, Phillips Road",42.06,-74.03,"WGS84",1000,,,3,"Dendroica coronata","species",3,,
88,"AMNH","2008-10-05",2008,10,5,2008,10,5,"2008-10-05",3,"United States","US","New York","Greene","Palenville, Malden Ave., Robinson Cabin",42.17,-74.03,"WGS84",500,,,3,"Carduelis tristis","species",3,,
89,"AMNH","2008-10-06",2008,10,6,2008,10,6,"2008-10-06",3,"United States","US","New York","Ulster","Saugerties, Phillips Road",42.06,-74.03,"WGS84",1000,,,3,"Melanerpes carolinus","species",3,,
90,"AMNH","2008-10-05",2008,10,5,2008,10,5,"2008-10-05",3,"United States","US","New York","Greene","Palenville, Malden Ave., Robinson Cabin",42.17,-74.03,"WGS84",500,,,3,"Sphyrapicus varius","species",3,,
91,"AMNH","2008-10-05",2008,10,5,2008,10,5,"2008-10-05",3,"United States","US","New York","Greene","Palenville, Malden Ave., Robinson Cabin",42.17,-74.03,"WGS84",500,,,3,"Sphyrapicus varius","species",3,,
92,"AMNH","2008-06-18",2008,6,18,2008,6,18,"2008-06-18",3,"United States","US","New York","Ulster","Bill Parr Farm, approx. 2 km W of Saugerties",42.07,-73.98,"WGS84",200,,,3,"Dumetella carolinensis","species",3,,
93,"AMNH","2008-06-18",2008,6,18,2008,6,18,"2008-06-18",3,"United States","US","New York","Ulster","Bill Parr Farm, approx. 2 km W of Saugerties",42.07,-73.98,"WGS84",200,,,3,"Dumetella carolinensis","species",3,,
94,"AMNH","2008-06-18",2008,6,18,2008,6,18,"2008-06-18",3,"United States","US","New York","Ulster","Bill Parr Farm, approx. 2 km W of Saugerties",42.07,-73.98,"WGS84",200,,,3,"Toxostoma rufum","species",3,,
95,"AMNH","2008-06-18",2008,6,18,2008,6,18,"2008-06-18",3,"United States","US","New York","Ulster","Bill Parr Farm, approx. 2 km W of Saugerties",42.07,-73.98,"WGS84",200,,,3,"Spizella pusilla","species",3,,
96,"AMNH","2008-06-18",2008,6,18,2008,6,18,"2008-06-18",3,"United States","US","New York","Ulster","Bill Parr Farm, approx. 2 km W of Saugerties",42.07,-73.98,"WGS84",200,,,3,"Dendroica petechia","species",3,,
97,"AMNH","2008-06-18",2008,6,18,2008,6,18,"2008-06-18",3,"United States","US","New York","Ulster","Bill Parr Farm, approx. 2 km W of Saugerties",42.07,-73.98,"WGS84",200,,,3,"Bombycilla cedrorum","species",3,,
98,"AMNH","2008-06-19",2008,6,19,2008,6,19,"2008-06-19",3,"United States","US","New York","Ulster","Route 47, Giant Ledge",42.04,-74.39,"WGS84",2000,,,3,"Dendroica fusca","species",3,,
99,"AMNH","2008-06-19",2008,6,19,2008,6,19,"2008-06-19",3,"United States","US","New York","Ulster","Route 47, Giant Ledge",42.04,-74.39,"WGS84",2000,,,3,"Zonotrichia albicollis","species",3,,
100,"AMNH","2008-06-19",2008,6,19,2008,6,19,"2008-06-19",3,"United States","US","New York","Ulster","Route 47, Giant Ledge",42.04,-74.39,"WGS84",2000,,,3,"Junco hyemalis","species",3,,
101,"AMNH","2008-06-19",2008,6,19,2008,6,19,"2008-06-19",3,"United States","US","New York","Ulster","Route 47, Giant Ledge",42.04,-74.39,"WGS84",2000,,,3,"Vireo olivaceus","species",3,,
102,"AMNH","2008-06-19",2008,6,19,2008,6,19,"2008-06-19",3,"United States","US","New York","Ulster","Route 47, Giant Ledge",42.04,-74.39,"WGS84",2000,,,3,"Dendroica fusca","species",3,,
103,"AMNH","2008-06-20",2008,6,20,2008,6,20,"2008-06-20",3,"United States","US","New York","Ulster","Saugerties, George Sickle Road",42.06,-74.02,"WGS84",1000,,,3,"Dendroica fusca","species",3,,
104,"AMNH","2008-06-20",2008,6,20,2008,6,20,"2008-06-20",3,"United States","US","New York","Ulster","Saugerties, George Sickle Road",42.06,-74.02,"WGS84",1000,,,3,"Hylocichla mustelina","species",3,,
105,"AMNH","2008-06-20",2008,6,20,2008,6,20,"2008-06-20",3,"United States","US","New York","Ulster","Saugerties, George Sickle Road",42.06,-74.02,"WGS84",1000,,,3,"Spizella passerina","species",3,,
106,"AMNH","2008-06-20",2008,6,20,2008,6,20,"2008-06-20",3,"United States","US","New York","Ulster","Saugerties, George Sickle Road",42.06,-74.02,"WGS84",1000,,,3,"Carduelis tristis","species",3,,
107,"AMNH","2008-06-21",2008,6,21,2008,6,21,"2008-06-21",3,"United States","US","New York","Ulster","Saugerties, George Sickle Road",42.06,-74.02,"WGS84",1000,,,3,"Sayornis phoebe","species",3,,
108,"AMNH","2008-06-21",2008,6,21,2008,6,21,"2008-06-21",3,"United States","US","New York","Ulster","Saugerties, George Sickle Road",42.06,-74.02,"WGS84",1000,,,3,"Zenaida macroura","species",3,,
109,"AMNH","2008-06-21",2008,6,21,2008,6,21,"2008-06-21",3,"United States","US","New York","Ulster","Woodstock, Woodstock Mountains, end of Reynold's Lane",42.06,-74.15,"WGS84",2000,,,3,"Piranga olivacea","species",3,,
110,"AMNH","2008-06-21",2008,6,21,2008,6,21,"2008-06-21",3,"United States","US","New York","Ulster","Woodstock, Woodstock Mountains, end of Reynold's Lane",42.06,-74.15,"WGS84",2000,,,3,"Sphyrapicus varius","species",3,,
111,"AMNH","2008-06-21",2008,6,21,2008,6,21,"2008-06-21",3,"United States","US","New York","Ulster","Woodstock, Woodstock Mountains, end of Reynold's Lane",42.06,-74.15,"WGS84",2000,,,3,"Sphyrapicus varius","species",3,,
112,"AMNH","2008-06-22",2008,6,22,2008,6,22,"2008-06-22",3,"United States","US","New York","Ulster","Woodstock, Woodstock Mountains, end of Reynold's Lane",42.06,-74.15,"WGS84",2000,,,3,"Dendroica virens","species",3,,
113,"AMNH","2008-06-23",2008,6,23,2008,6,23,"2008-06-23",3,"United States","US","New York","Ulster","Saugerties, Phillips Road",42.06,-74.03,"WGS84",1000,,,3,"Buteo platypterus","species",3,,
114,"AMNH","2008-11-18",2008,11,18,2008,11,18,"2008-11-18",3,"United States","US","New York","Ulster","Saugerties, Phillips Road",42.06,-74.03,"WGS84",1000,,,3,"Dryocopus pileatus","species",3,,
115,"AMNH","2008-11-18",2008,11,18,2008,11,18,"2008-11-18",3,"United States","US","New York","Ulster","Saugerties, Phillips Road",42.06,-74.03,"WGS84",1000,,,3,"Dryocopus pileatus","species",3,,
116,"AMNH","2008-11-30",2008,11,30,2008,11,30,"2008-11-30",3,"United States","US","New York","Ulster","Saugerties, Phillips Road",42.06,-74.03,"WGS84",1000,,,3,"Carduelis pinus","species",3,,
117,"AMNH","2008-11-30",2008,11,30,2008,11,30,"2008-11-30",3,"United States","US","New York","Ulster","Saugerties, Phillips Road",42.06,-74.03,"WGS84",1000,,,3,"Carduelis pinus","species",3,,
118,"AMNH","2008-11-30",2008,11,30,2008,11,30,"2008-11-30",3,"United States","US","New York","Ulster","Saugerties, Phillips Road",42.06,-74.03,"WGS84",1000,,,3,"Carduelis pinus","species",3,,
119,"AMNH","2008-06-18",2008,6,18,2008,6,18,"2008-06-18",3,"United States","US","New York","Ulster","Bill Parr Farm, approx. 2 km W of Saugerties",42.07,-73.98,"WGS84",200,,,3,"Agelaius phoeniceus","species",3,,
120,"AMNH","2008-06-18",2008,6,18,2008,6,18,"2008-06-18",3,"United States","US","New York","Ulster","Bill Parr Farm, approx. 2 km W of Saugerties",42.07,-73.98,"WGS84",200,,,3,"Melospiza melodia","species",3,,
121,"AMNH","2008-06-19",2008,6,19,2008,6,19,"2008-06-19",3,"United States","US","New York","Ulster","Route 47, Giant Ledge",42.04,-74.39,"WGS84",2000,,,3,"Seiurus aurocapilla","species",2,,
122,"AMNH","2008-06-19",2008,6,19,2008,6,19,"2008-06-19",3,"United States","US","New York","Ulster","Route 47, Giant Ledge",42.04,-74.39,"WGS84",2000,,,3,"Dendroica virens","species",3,,
123,"AMNH","2008-06-19",2008,6,19,2008,6,19,"2008-06-19",3,"United States","US","New York","Ulster","Route 47, Giant Ledge",42.04,-74.39,"WGS84",2000,,,3,"Dendroica caerulescens","species",3,,
124,"AMNH","2008-06-20",2008,6,20,2008,6,20,"2008-06-20",3,"United States","US","New York","Ulster","Saugerties, George Sickle Road",42.06,-74.02,"WGS84",1000,,,3,"Carduelis tristis","species",3,,
125,"AMNH","2008-06-21",2008,6,21,2008,6,21,"2008-06-21",3,"United States","US","New York","Ulster","Saugerties, George Sickle Road",42.06,-74.02,"WGS84",1000,,,3,"Carduelis tristis","species",3,,
126,"AMNH","2008-06-21",2008,6,21,2008,6,21,"2008-06-21",3,"United States","US","New York","Ulster","Saugerties, George Sickle Road",42.06,-74.02,"WGS84",1000,,,3,"Tyrannus tyrannus","species",3,,
127,"AMNH","2008-06-21",2008,6,21,2008,6,21,"2008-06-21",3,"United States","US","New York","Ulster","Saugerties, George Sickle Road",42.06,-74.02,"WGS84",1000,,,3,"Tyrannus tyrannus","species",3,,
128,"AMNH","2008-06-21",2008,6,21,2008,6,21,"2008-06-21",3,"United States","US","New York","Ulster","Saugerties, George Sickle Road",42.06,-74.02,"WGS84",1000,,,3,"Myiarchus crinitus","species",3,,
129,"AMNH","2008-06-22",2008,6,22,2008,6,22,"2008-06-22",3,"United States","US","New York","Ulster","Woodstock, Woodstock Mountains, end of Reynold's Lane",42.06,-74.15,"WGS84",2000,,,3,"Vireo olivaceus","species",3,,
130,"AMNH","2008-06-22",2008,6,22,2008,6,22,"2008-06-22",3,"United States","US","New York","Ulster","Woodstock, Woodstock Mountains, end of Reynold's Lane",42.06,-74.15,"WGS84",2000,,,3,"Hylocichla mustelina","species",3,,
131,"AMNH","2008-06-22",2008,6,22,2008,6,22,"2008-06-22",3,"United States","US","New York","Ulster","Woodstock, Woodstock Mountains, end of Reynold's Lane",42.06,-74.15,"WGS84",2000,,,3,"Strix varia","species",3,,
132,"AMNH","2009-04-09",2009,4,9,2009,4,9,"2009-04-09",3,"United States","US","New York","Ulster","Saugerties, Phillips Road",42.06,-74.03,"WGS84",1000,,,3,"Certhia americana","species",3,,
133,"AMNH","2009-04-10",2009,4,10,2009,4,10,"2009-04-10",3,"United States","US","New York","Ulster","Saugerties, Phillips Road",42.06,-74.03,"WGS84",1000,,,3,"Parus bicolor","species",3,,
134,"AMNH","2009-04-10",2009,4,10,2009,4,10,"2009-04-10",3,"United States","US","New York","Ulster","Saugerties, Phillips Road",42.06,-74.03,"WGS84",1000,,,3,"Sphyrapicus varius","species",3,,
135,"AMNH","2009-04-10",2009,4,10,2009,4,10,"2009-04-10",3,"United States","US","New York","Ulster","Saugerties, Phillips Road",42.06,-74.03,"WGS84",1000,,,3,"Parus atricapillus","species",3,,
136,"AMNH","2009-01-05",2009,1,5,2009,1,5,"2009-01-05",3,"United States","US","New York","Ulster","Saugerties, Phillips Road",42.06,-74.03,"WGS84",1000,,,3,"Carduelis pinus","species",3,,
137,"AMNH","2009-07-12",2009,7,12,2009,7,12,"2009-07-12",3,"United States","US","New York","Sullivan","Parksville, Cooley Road",41.89,-74.68,"WGS84",1000,,,3,"Picoides villosus","species",3,,
138,"AMNH","2009-04-11",2009,4,11,2009,4,11,"2009-04-11",3,"United States","US","New York","Ulster","Saugerties, George Sickle Road",42.06,-74.02,"WGS84",1000,,,3,"Certhia americana","species",3,,
139,"AMNH","2009-04-11",2009,4,11,2009,4,11,"2009-04-11",3,"United States","US","New York","Ulster","Saugerties, George Sickle Road",42.06,-74.02,"WGS84",1000,,,3,"Parus atricapillus","species",3,,
140,"AMNH","2009-05-29",2009,5,29,2009,5,29,"2009-05-29",3,"United States","US","New York","Ulster","Saugerties, George Sickle Road",42.06,-74.02,"WGS84",1000,,,3,"Carduelis tristis","species",3,,
141,"AMNH","2009-05-29",2009,5,29,2009,5,29,"2009-05-29",3,"United States","US","New York","Ulster","Saugerties, George Sickle Road",42.06,-74.02,"WGS84",1000,,,3,"Certhia americana","species",3,,
142,"AMNH","2009-05-29",2009,5,29,2009,5,29,"2009-05-29",3,"United States","US","New York","Ulster","Saugerties, George Sickle Road",42.06,-74.02,"WGS84",1000,,,3,"Certhia americana","species",3,,
143,"AMNH","2009-05-29",2009,5,29,2009,5,29,"2009-05-29",3,"United States","US","New York","Ulster","Saugerties, George Sickle Road",42.06,-74.02,"WGS84",1000,,,3,"Dendroica virens","species",3,,
144,"AMNH","2009-05-29",2009,5,29,2009,5,29,"2009-05-29",3,"United States","US","New York","Ulster","Saugerties, George Sickle Road",42.06,-74.02,"WGS84",1000,,,3,"Picoides pubescens","species",3,,
145,"AMNH","2009-05-29",2009,5,29,2009,5,29,"2009-05-29",3,"United States","US","New York","Ulster","Saugerties, George Sickle Road",42.06,-74.02,"WGS84",1000,,,3,"Myiarchus crinitus","species",3,,
146,"AMNH","2009-05-29",2009,5,29,2009,5,29,"2009-05-29",3,"United States","US","New York","Ulster","Saugerties, George Sickle Road",42.06,-74.02,"WGS84",1000,,,3,"Vireo olivaceus","species",3,,
147,"AMNH","2009-05-29",2009,5,29,2009,5,29,"2009-05-29",3,"United States","US","New York","Ulster","Saugerties, George Sickle Road",42.06,-74.02,"WGS84",1000,,,3,"Vireo olivaceus","species",3,,
148,"AMNH","2009-05-30",2009,5,30,2009,5,30,"2009-05-30",3,"United States","US","New York","Ulster","Woodstock, Woodstock Mountains, end of Reynold's Lane",42.06,-74.15,"WGS84",2000,,,3,"Setophaga ruticilla","species",3,,
149,"AMNH","2009-05-30",2009,5,30,2009,5,30,"2009-05-30",3,"United States","US","New York","Ulster","Woodstock, Woodstock Mountains, end of Reynold's Lane",42.06,-74.15,"WGS84",2000,,,3,"Setophaga ruticilla","species",3,,
150,"AMNH","2009-05-30",2009,5,30,2009,5,30,"2009-05-30",3,"United States","US","New York","Ulster","Woodstock, Woodstock Mountains, end of Reynold's Lane",42.06,-74.15,"WGS84",2000,,,3,"Piranga olivacea","species",3,,
151,"AMNH","2009-05-30",2009,5,30,2009,5,30,"2009-05-30",3,"United States","US","New York","Ulster","Woodstock, Woodstock Mountains, end of Reynold's Lane",42.06,-74.15,"WGS84",2000,,,3,"Piranga olivacea","species",3,,
152,"AMNH","2009-05-30",2009,5,30,2009,5,30,"2009-05-30",3,"United States","US","New York","Ulster","Woodstock, Woodstock Mountains, end of Reynold's Lane",42.06,-74.15,"WGS84",2000,,,3,"Dendroica virens","species",3,,
153,"AMNH","2009-05-30",2009,5,30,2009,5,30,"2009-05-30",3,"United States","US","New York","Ulster","Woodstock, Woodstock Mountains, end of Reynold's Lane",42.06,-74.15,"WGS84",2000,,,3,"Dendroica virens","species",3,,
154,"AMNH","2009-05-30",2009,5,30,2009,5,30,"2009-05-30",3,"United States","US","New York","Ulster","Woodstock, Woodstock Mountains, end of Reynold's Lane",42.06,-74.15,"WGS84",2000,,,3,"Mniotilta varia","species",3,,
155,"AMNH","2009-05-30",2009,5,30,2009,5,30,"2009-05-30",3,"United States","US","New York","Ulster","Woodstock, Woodstock Mountains, end of Reynold's Lane",42.06,-74.15,"WGS84",2000,,,3,"Dendroica caerulescens","species",3,,
156,"AMNH","2009-05-30",2009,5,30,2009,5,30,"2009-05-30",3,"United States","US","New York","Ulster","Woodstock, Woodstock Mountains, end of Reynold's Lane",42.06,-74.15,"WGS84",2000,,,3,"Vireo olivaceus","species",3,,
157,"AMNH","2009-05-30",2009,5,30,2009,5,30,"2009-05-30",3,"United States","US","New York","Ulster","Woodstock, Woodstock Mountains, end of Reynold's Lane",42.06,-74.15,"WGS84",2000,,,3,"Vireo olivaceus","species",3,,
158,"AMNH","2009-05-30",2009,5,30,2009,5,30,"2009-05-30",3,"United States","US","New York","Ulster","Woodstock, Woodstock Mountains, end of Reynold's Lane",42.06,-74.15,"WGS84",2000,,,3,"Vireo olivaceus","species",3,,
159,"AMNH","2009-05-31",2009,5,31,2009,5,31,"2009-05-31",3,"United States","US","New York","Ulster","Woodstock, Woodstock Mountains, end of Reynold's Lane",42.06,-74.15,"WGS84",2000,,,3,"Coccyzus americanus","species",3,,
160,"AMNH","2009-05-31",2009,5,31,2009,5,31,"2009-05-31",3,"United States","US","New York","Herkimer","Old Forge; 3rd Lake Creek",43.72,-74.85,"WGS84",1000,,,3,"Dendroica fusca","species",3,,
161,"AMNH","2009-06-01",2009,6,1,2009,6,1,"2009-06-01",3,"United States","US","New York","Herkimer","Old Forge; 3rd Lake Creek",43.72,-74.85,"WGS84",1000,,,3,"Vireo olivaceus","species",3,,
162,"AMNH","2009-06-01",2009,6,1,2009,6,1,"2009-06-01",3,"United States","US","New York","Herkimer","Old Forge; 3rd Lake Creek",43.72,-74.85,"WGS84",1000,,,3,"Dendroica pensylvanica","species",3,,
163,"AMNH","2009-06-01",2009,6,1,2009,6,1,"2009-06-01",3,"United States","US","New York","Hamilton","Inlet, Moose River Rd., Moose River Plains, Helldiver Pond",43.67,-74.69,"WGS84",500,,,3,"Dendroica virens","species",3,,
164,"AMNH","2009-06-01",2009,6,1,2009,6,1,"2009-06-01",3,"United States","US","New York","Hamilton","Inlet, Moose River Rd., Moose River Plains, Lost Ponds",43.68,-74.66,"WGS84",1300,,,3,"Dendroica virens","species",3,,
165,"AMNH","2009-06-01",2009,6,1,2009,6,1,"2009-06-01",3,"United States","US","New York","Hamilton","Inlet, Moose River Rd., Moose River Plains, Lost Ponds",43.68,-74.66,"WGS84",1300,,,3,"Dendroica virens","species",3,,
166,"AMNH","2009-06-01",2009,6,1,2009,6,1,"2009-06-01",3,"United States","US","New York","Hamilton","Inlet, Moose River Rd., Moose River Plains, Lost Ponds",43.68,-74.66,"WGS84",1300,,,3,"Dendroica virens","species",3,,
167,"AMNH","2009-06-01",2009,6,1,2009,6,1,"2009-06-01",3,"United States","US","New York","Hamilton","Inlet, Moose River Rd., Moose River Plains, Lost Ponds",43.68,-74.66,"WGS84",1300,,,3,"Catharus guttatus","species",3,,
168,"AMNH","2009-06-01",2009,6,1,2009,6,1,"2009-06-01",3,"United States","US","New York","Hamilton","Inlet, Moose River Rd., Moose River Plains, Lost Ponds",43.68,-74.66,"WGS84",1300,,,3,"Dendroica fusca","species",3,,
169,"AMNH","2009-06-01",2009,6,1,2009,6,1,"2009-06-01",3,"United States","US","New York","Hamilton","Inlet, Moose River Rd., Moose River Plains, Lost Ponds",43.68,-74.66,"WGS84",1300,,,3,"Dendroica pensylvanica","species",3,,
170,"AMNH","2009-06-01",2009,6,1,2009,6,1,"2009-06-01",3,"United States","US","New York","Hamilton","Inlet, Moose River Rd., Moose River Plains, Lost Ponds",43.68,-74.66,"WGS84",1300,,,3,"Picoides arcticus","species",3,,
171,"AMNH","2009-06-02",2009,6,2,2009,6,2,"2009-06-02",3,"United States","US","New York","Herkimer","Old Forge; 3rd Lake Creek",43.72,-74.85,"WGS84",1000,,,3,"Dendroica fusca","species",3,,
172,"AMNH","2009-06-02",2009,6,2,2009,6,2,"2009-06-02",3,"United States","US","New York","Herkimer","Old Forge; 3rd Lake Creek",43.72,-74.85,"WGS84",1000,,,3,"Dendroica caerulescens","species",3,,
173,"AMNH","2009-06-02",2009,6,2,2009,6,2,"2009-06-02",3,"United States","US","New York","Hamilton","Inlet, Moose River Rd., Moose River Plains, Mitchell Pond Trail Head",43.67,-74.74,"WGS84",500,,,3,"Wilsonia canadensis","species",3,,
174,"AMNH","2009-06-02",2009,6,2,2009,6,2,"2009-06-02",3,"United States","US","New York","Hamilton","Inlet, Moose River Rd., Moose River Plains, Mitchell Pond Trail Head",43.67,-74.74,"WGS84",500,,,3,"Cyanocitta cristata","species",3,,
175,"AMNH","2009-06-03",2009,6,3,2009,6,3,"2009-06-03",3,"United States","US","New York","Hamilton","Inlet, Moose River Rd., Moose River Plains, Lost Ponds",43.68,-74.66,"WGS84",1300,,,3,"Dendroica magnolia","species",3,,
176,"AMNH","2009-06-03",2009,6,3,2009,6,3,"2009-06-03",3,"United States","US","New York","Hamilton","Inlet, Moose River Rd., Moose River Plains, Lost Ponds",43.68,-74.66,"WGS84",1300,,,3,"Zonotrichia albicollis","species",3,,
177,"AMNH","2009-06-03",2009,6,3,2009,6,3,"2009-06-03",3,"United States","US","New York","Hamilton","Inlet, Moose River Rd., Moose River Plains, Lost Ponds",43.68,-74.66,"WGS84",1300,,,3,"Dendroica virens","species",3,,
178,"AMNH","2009-06-03",2009,6,3,2009,6,3,"2009-06-03",3,"United States","US","New York","Hamilton","Inlet, Moose River Rd., Moose River Plains, Lost Ponds",43.68,-74.66,"WGS84",1300,,,3,"Sitta canadensis","species",3,,
179,"AMNH","2009-06-03",2009,6,3,2009,6,3,"2009-06-03",3,"United States","US","New York","Hamilton","Inlet, Moose River Rd., Moose River Plains, Lost Ponds",43.68,-74.66,"WGS84",1300,,,3,"Dendroica coronata","species",3,,
180,"AMNH","2009-06-03",2009,6,3,2009,6,3,"2009-06-03",3,"United States","US","New York","Hamilton","Inlet, Moose River Rd., Moose River Plains, Helldiver Pond",43.67,-74.69,"WGS84",500,,,3,"Picoides arcticus","species",3,,
181,"AMNH","2009-06-03",2009,6,3,2009,6,3,"2009-06-03",3,"United States","US","New York","Hamilton","Inlet, Moose River Rd., Moose River Plains, Sly Pond Trail Head",43.74,-74.59,"WGS84",500,,,3,"Sphyrapicus varius","species",3,,
182,"AMNH","2009-06-05",2009,6,5,2009,6,5,"2009-06-05",3,"United States","US","New York","Hamilton","Inlet, Moose River Rd., Moose River Plains, Lost Ponds",43.68,-74.66,"WGS84",1300,,,3,"Parus hudsonicus","species",3,,
183,"AMNH","2009-06-05",2009,6,5,2009,6,5,"2009-06-05",3,"United States","US","New York","Hamilton","Inlet, Moose River Rd., Moose River Plains, Lost Ponds",43.68,-74.66,"WGS84",1300,,,3,"Empidonax alnorum","species",3,,
184,"AMNH","2009-06-05",2009,6,5,2009,6,5,"2009-06-05",3,"United States","US","New York","Hamilton","Inlet, Moose River Rd., Moose River Plains, Lost Ponds",43.68,-74.66,"WGS84",1300,,,3,"Vermivora ruficapilla","species",3,,
185,"AMNH","2009-06-06",2009,6,6,2009,6,6,"2009-06-06",3,"United States","US","New York","Hamilton","Inlet, Moose River Rd., Moose River Plains, Mitchell Pond Trail Head",43.67,-74.74,"WGS84",500,,,3,"Melospiza lincolnii","species",3,,
186,"AMNH","2009-06-06",2009,6,6,2009,6,6,"2009-06-06",3,"United States","US","New York","Hamilton","Inlet, Moose River Rd., Moose River Plains, Mitchell Pond Trail Head",43.67,-74.74,"WGS84",500,,,3,"Catharus guttatus","species",3,,
187,"AMNH","2009-06-06",2009,6,6,2009,6,6,"2009-06-06",3,"United States","US","New York","Hamilton","Inlet, Moose River Rd., Moose River Plains, Mitchell Pond Trail Head",43.67,-74.74,"WGS84",500,,,3,"Empidonax flaviventris","species",3,,
188,"AMNH","2009-06-06",2009,6,6,2009,6,6,"2009-06-06",3,"United States","US","New York","Hamilton","Inlet, Moose River Rd., Moose River Plains, Mitchell Pond Trail Head",43.67,-74.74,"WGS84",500,,,3,"Picoides arcticus","species",3,,
189,"AMNH","2009-06-06",2009,6,6,2009,6,6,"2009-06-06",3,"United States","US","New York","Hamilton","Inlet, Moose River Rd., Moose River Plains, Mitchell Pond Trail Head",43.67,-74.74,"WGS84",500,,,3,"Troglodytes troglodytes","species",3,,
190,"AMNH","2009-06-06",2009,6,6,2009,6,6,"2009-06-06",3,"United States","US","New York","Hamilton","Inlet, Moose River Rd., Moose River Plains, Mitchell Pond Trail Head",43.67,-74.74,"WGS84",500,,,3,"Regulus satrapa","species",3,,
191,"AMNH","2009-06-06",2009,6,6,2009,6,6,"2009-06-06",3,"United States","US","New York","Hamilton","Inlet, Moose River Rd., Moose River Plains, Mitchell Pond Trail Head",43.67,-74.74,"WGS84",500,,,3,"Empidonax flaviventris","species",3,,
192,"AMNH","2009-06-07",2009,6,7,2009,6,7,"2009-06-07",3,"United States","US","New York","Hamilton","Inlet, Moose River Rd., Moose River Plains, Lost Ponds",43.68,-74.66,"WGS84",1300,,,3,"Cyanocitta cristata","species",3,,
193,"AMNH","2009-06-07",2009,6,7,2009,6,7,"2009-06-07",3,"United States","US","New York","Hamilton","Inlet, Moose River Rd., Moose River Plains, Lost Ponds",43.68,-74.66,"WGS84",1300,,,3,"Parus hudsonicus","species",3,,
194,"AMNH","2009-06-07",2009,6,7,2009,6,7,"2009-06-07",3,"United States","US","New York","Hamilton","Inlet, Moose River Rd., Moose River Plains, Lost Ponds",43.68,-74.66,"WGS84",1300,,,3,"Zonotrichia albicollis","species",3,,
195,"AMNH","2009-06-07",2009,6,7,2009,6,7,"2009-06-07",3,"United States","US","New York","Hamilton","Inlet, Moose River Rd., Moose River Plains, Lost Ponds",43.68,-74.66,"WGS84",1300,,,3,"Dendroica coronata","species",3,,
196,"AMNH","2009-06-07",2009,6,7,2009,6,7,"2009-06-07",3,"United States","US","New York","Hamilton","Inlet, Moose River Rd., Moose River Plains, Lost Ponds",43.68,-74.66,"WGS84",1300,,,3,"Dendroica coronata","species",3,,
197,"AMNH","2009-06-08",2009,6,8,2009,6,8,"2009-06-08",3,"United States","US","New York","Hamilton","Raquette Lake, Uncas Rd., Brown's Tract Ponds",43.81,-74.70,"WGS84",500,,,3,"Perisoreus canadensis","species",3,,
198,"AMNH","2009-06-08",2009,6,8,2009,6,8,"2009-06-08",3,"United States","US","New York","Hamilton","Raquette Lake, Uncas Rd., Brown's Tract Ponds",43.81,-74.70,"WGS84",500,,,3,"Empidonax alnorum","species",3,,
199,"AMNH","2009-06-09",2009,6,9,2009,6,9,"2009-06-09",3,"United States","US","New York","Hamilton","Inlet, Moose River Rd., Moose River Plains, Lost Ponds",43.68,-74.66,"WGS84",1300,,,3,"Vireo solitarius","species",3,,
200,"AMNH","2009-06-09",2009,6,9,2009,6,9,"2009-06-09",3,"United States","US","New York","Hamilton","Inlet, Moose River Rd., Moose River Plains, Lost Ponds",43.68,-74.66,"WGS84",1300,,,3,"Parus atricapillus","species",3,,
201,"AMNH","2009-06-10",2009,6,10,2009,6,10,"2009-06-10",3,"United States","US","New York","Hamilton","Raquette Lake, Uncas Rd., Brown's Tract Ponds",43.81,-74.70,"WGS84",500,,,3,"Sphyrapicus varius","species",3,,
202,"AMNH","2009-06-10",2009,6,10,2009,6,10,"2009-06-10",3,"United States","US","New York","Hamilton","Raquette Lake, Uncas Rd., Brown's Tract Ponds",43.81,-74.70,"WGS84",500,,,3,"Dendroica palmarum","species",3,,
203,"AMNH","2009-06-10",2009,6,10,2009,6,10,"2009-06-10",3,"United States","US","New York","Hamilton","Raquette Lake, Uncas Rd., Brown's Tract Ponds",43.81,-74.70,"WGS84",500,,,3,"Dendroica coronata","species",3,,
204,"AMNH","2009-06-10",2009,6,10,2009,6,10,"2009-06-10",3,"United States","US","New York","Hamilton","Raquette Lake, Uncas Rd., Brown's Tract Ponds",43.81,-74.70,"WGS84",500,,,3,"Empidonax flaviventris","species",3,,
205,"AMNH","2009-06-10",2009,6,10,2009,6,10,"2009-06-10",3,"United States","US","New York","Hamilton","Raquette Lake, Uncas Rd., Brown's Tract Ponds",43.81,-74.70,"WGS84",500,,,3,"Melospiza lincolnii","species",3,,
206,"AMNH","2009-06-10",2009,6,10,2009,6,10,"2009-06-10",3,"United States","US","New York","Hamilton","Raquette Lake, Uncas Rd., Brown's Tract Ponds",43.81,-74.70,"WGS84",500,,,3,"Melospiza lincolnii","species",3,,
207,"AMNH","2009-06-10",2009,6,10,2009,6,10,"2009-06-10",3,"United States","US","New York","Hamilton","Raquette Lake, Uncas Rd., Brown's Tract Ponds",43.81,-74.70,"WGS84",500,,,3,"Melospiza lincolnii","species",3,,
208,"AMNH","2009-06-10",2009,6,10,2009,6,10,"2009-06-10",3,"United States","US","New York","Hamilton","Raquette Lake, Uncas Rd., Brown's Tract Ponds",43.81,-74.70,"WGS84",500,,,3,"Troglodytes troglodytes","species",3,,
209,"AMNH","2009-06-11",2009,6,11,2009,6,11,"2009-06-11",3,"United States","US","New York","Hamilton","Raquette Lake, Uncas Rd., Brown's Tract Ponds",43.81,-74.70,"WGS84",500,,,3,"Melospiza lincolnii","species",3,,
210,"AMNH","2009-06-11",2009,6,11,2009,6,11,"2009-06-11",3,"United States","US","New York","Hamilton","Raquette Lake, Uncas Rd., Brown's Tract Ponds",43.81,-74.70,"WGS84",500,,,3,"Melospiza lincolnii","species",3,,
211,"AMNH","2009-06-12",2009,6,12,2009,6,12,"2009-06-12",3,"United States","US","New York","Hamilton","Raquette Lake, Uncas Rd., Brown's Tract Ponds",43.81,-74.70,"WGS84",500,,,3,"Catharus ustulatus","species",3,,
212,"AMNH","2009-06-12",2009,6,12,2009,6,12,"2009-06-12",3,"United States","US","New York","Hamilton","Raquette Lake, Uncas Rd., Brown's Tract Ponds",43.81,-74.70,"WGS84",500,,,3,"Junco hyemalis","species",3,,
213,"AMNH","2009-06-12",2009,6,12,2009,6,12,"2009-06-12",3,"United States","US","New York","Hamilton","Raquette Lake, Uncas Rd., Brown's Tract Ponds",43.81,-74.70,"WGS84",500,,,3,"Zonotrichia albicollis","species",3,,
214,"AMNH","2009-06-13",2009,6,13,2009,6,13,"2009-06-13",3,"United States","US","New York","Ulster","Saugerties, George Sickle Road",42.06,-74.02,"WGS84",1000,,,3,"Vireo flavifrons","species",3,,
215,"AMNH","2009-07-11",2009,7,11,2009,7,11,"2009-07-11",3,"United States","US","New York","Sullivan","Parksville, Cooley Road",41.89,-74.68,"WGS84",1000,,,3,"Seiurus aurocapilla","species",2,,
216,"AMNH","2009-07-11",2009,7,11,2009,7,11,"2009-07-11",3,"United States","US","New York","Sullivan","Parksville, Cooley Road",41.89,-74.68,"WGS84",1000,,,3,"Accipiter striatus","species",3,,
217,"AMNH","2009-07-11",2009,7,11,2009,7,11,"2009-07-11",3,"United States","US","New York","Sullivan","Parksville, Cooley Road",41.89,-74.68,"WGS84",1000,,,3,"Dendroica fusca","species",3,,
218,"AMNH","2009-07-11",2009,7,11,2009,7,11,"2009-07-11",3,"United States","US","New York","Sullivan","Parksville, Cooley Road",41.89,-74.68,"WGS84",1000,,,3,"Regulus satrapa","species",3,,
219,"AMNH","2009-07-11",2009,7,11,2009,7,11,"2009-07-11",3,"United States","US","New York","Sullivan","Parksville, Cooley Road",41.89,-74.68,"WGS84",1000,,,3,"Regulus satrapa","species",3,,
220,"AMNH","2009-07-11",2009,7,11,2009,7,11,"2009-07-11",3,"United States","US","New York","Sullivan","Parksville, Cooley Road",41.89,-74.68,"WGS84",1000,,,3,"Passerina cyanea","species",3,,
221,"AMNH","2009-07-12",2009,7,12,2009,7,12,"2009-07-12",3,"United States","US","New York","Sullivan","Parksville, Cooley Road",41.89,-74.68,"WGS84",1000,,,3,"Sitta canadensis","species",3,,
222,"AMNH","2009-07-12",2009,7,12,2009,7,12,"2009-07-12",3,"United States","US","New York","Sullivan","Parksville, Cooley Road",41.89,-74.68,"WGS84",1000,,,3,"Vireo solitarius","species",3,,
223,"AMNH","2009-07-12",2009,7,12,2009,7,12,"2009-07-12",3,"United States","US","New York","Sullivan","Parksville, Cooley Road",41.89,-74.68,"WGS84",1000,,,3,"Vireo solitarius","species",3,,
224,"AMNH","2009-04-11",2009,4,11,2009,4,11,"2009-04-11",3,"United States","US","New York","Ulster","Saugerties, Phillips Road",42.06,-74.03,"WGS84",1000,,,3,"Sitta canadensis","species",3,,
225,"AMNH","2009-05-29",2009,5,29,2009,5,29,"2009-05-29",3,"United States","US","New York","Ulster","Saugerties, Phillips Road",42.06,-74.03,"WGS84",1000,,,3,"Seiurus aurocapilla","species",2,,
226,"AMNH","2009-05-29",2009,5,29,2009,5,29,"2009-05-29",3,"United States","US","New York","Ulster","Saugerties, Phillips Road",42.06,-74.03,"WGS84",1000,,,3,"Seiurus aurocapilla","species",2,,
227,"AMNH","2009-05-30",2009,5,30,2009,5,30,"2009-05-30",3,"United States","US","New York","Ulster","Woodstock, Woodstock Mountains, end of Reynold's Lane",42.06,-74.15,"WGS84",2000,,,3,"Seiurus aurocapilla","species",2,,
228,"AMNH","2009-05-30",2009,5,30,2009,5,30,"2009-05-30",3,"United States","US","New York","Ulster","Woodstock, Woodstock Mountains, end of Reynold's Lane",42.06,-74.15,"WGS84",2000,,,3,"Seiurus aurocapilla","species",2,,
229,"AMNH","2009-05-30",2009,5,30,2009,5,30,"2009-05-30",3,"United States","US","New York","Ulster","Woodstock, Woodstock Mountains, end of Reynold's Lane",42.06,-74.15,"WGS84",2000,,,3,"Seiurus aurocapilla","species",2,,
230,"AMNH","2009-06-01",2009,6,1,2009,6,1,"2009-06-01",3,"United States","US","New York","Hamilton","Inlet, Moose River Rd., Moose River Plains, Lost Ponds",43.68,-74.66,"WGS84",1300,,,3,"Dendroica fusca","species",3,,
231,"AMNH","2009-06-01",2009,6,1,2009,6,1,"2009-06-01",3,"United States","US","New York","Hamilton","Inlet, Moose River Rd., Moose River Plains, Lost Ponds",43.68,-74.66,"WGS84",1300,,,3,"Dendroica magnolia","species",3,,
232,"AMNH","2009-06-01",2009,6,1,2009,6,1,"2009-06-01",3,"United States","US","New York","Hamilton","Inlet, Moose River Rd., Moose River Plains, Lost Ponds",43.68,-74.66,"WGS84",1300,,,3,"Dendroica magnolia","species",3,,
233,"AMNH","2009-06-01",2009,6,1,2009,6,1,"2009-06-01",3,"United States","US","New York","Hamilton","Inlet, Moose River Rd., Moose River Plains, Lost Ponds",43.68,-74.66,"WGS84",1300,,,3,"Dendroica coronata","species",3,,
234,"AMNH","2009-06-01",2009,6,1,2009,6,1,"2009-06-01",3,"United States","US","New York","Hamilton","Inlet, Moose River Rd., Moose River Plains, Lost Ponds",43.68,-74.66,"WGS84",1300,,,3,"Geothlypis trichas","species",3,,
235,"AMNH","2009-06-02",2009,6,2,2009,6,2,"2009-06-02",3,"United States","US","New York","Herkimer","Old Forge; 3rd Lake Creek",43.72,-74.85,"WGS84",1000,,,3,"Sphyrapicus varius","species",3,,
236,"AMNH","2009-06-02",2009,6,2,2009,6,2,"2009-06-02",3,"United States","US","New York","Hamilton","Inlet, Moose River Rd., Moose River Plains, Mitchell Pond Trail Head",43.67,-74.74,"WGS84",500,,,3,"Dendroica pinus","species",3,,
237,"AMNH","2009-06-03",2009,6,3,2009,6,3,"2009-06-03",3,"United States","US","New York","Hamilton","Inlet, Moose River Rd., Moose River Plains, Helldiver Pond",43.67,-74.69,"WGS84",500,,,3,"Catharus guttatus","species",3,,
238,"AMNH","2009-06-03",2009,6,3,2009,6,3,"2009-06-03",3,"United States","US","New York","Hamilton","Inlet, Moose River Rd., Moose River Plains, Sly Pond Trail Head",43.74,-74.59,"WGS84",500,,,3,"Vireo solitarius","species",3,,
239,"AMNH","2009-06-04",2009,6,4,2009,6,4,"2009-06-04",3,"United States","US","New York","Hamilton","Inlet, Moose River Rd., Moose River Plains, Lost Ponds",43.68,-74.66,"WGS84",1300,,,3,"Dendroica coronata","species",3,,
240,"AMNH","2009-06-04",2009,6,4,2009,6,4,"2009-06-04",3,"United States","US","New York","Hamilton","Inlet, Moose River Rd., Moose River Plains, Lost Ponds",43.68,-74.66,"WGS84",1300,,,3,"Carpodacus purpureus","species",3,,
241,"AMNH","2009-06-04",2009,6,4,2009,6,4,"2009-06-04",3,"United States","US","New York","Hamilton","Inlet, Moose River Rd., Moose River Plains, Lost Ponds",43.68,-74.66,"WGS84",1300,,,3,"Parula americana","species",3,,
242,"AMNH","2009-06-04",2009,6,4,2009,6,4,"2009-06-04",3,"United States","US","New York","Hamilton","Inlet, Moose River Rd., Moose River Plains, Lost Ponds",43.68,-74.66,"WGS84",1300,,,3,"Setophaga ruticilla","species",3,,
243,"AMNH","2009-06-05",2009,6,5,2009,6,5,"2009-06-05",3,"United States","US","New York","Hamilton","Inlet, Moose River Rd., Moose River Plains, Lost Ponds",43.68,-74.66,"WGS84",1300,,,3,"Dendroica coronata","species",3,,
244,"AMNH","2009-06-05",2009,6,5,2009,6,5,"2009-06-05",3,"United States","US","New York","Hamilton","Inlet, Moose River Rd., Moose River Plains, Lost Ponds",43.68,-74.66,"WGS84",1300,,,3,"Perisoreus canadensis","species",3,,
245,"AMNH","2009-06-05",2009,6,5,2009,6,5,"2009-06-05",3,"United States","US","New York","Herkimer","Old Forge, North Street, Wheeler Pond",43.74,-74.96,"WGS84",1000,,,3,"Melospiza georgiana","species",3,,
246,"AMNH","2009-06-06",2009,6,6,2009,6,6,"2009-06-06",3,"United States","US","New York","Hamilton","Inlet, Moose River Rd., Moose River Plains, Mitchell Pond Trail Head",43.67,-74.74,"WGS84",500,,,3,"Dendroica magnolia","species",3,,
247,"AMNH","2009-06-06",2009,6,6,2009,6,6,"2009-06-06",3,"United States","US","New York","Hamilton","Inlet, Moose River Rd., Moose River Plains, Mitchell Pond Trail Head",43.67,-74.74,"WGS84",500,,,3,"Parus hudsonicus","species",3,,
248,"AMNH","2009-06-07",2009,6,7,2009,6,7,"2009-06-07",3,"United States","US","New York","Hamilton","Inlet, Moose River Rd., Moose River Plains, Lost Ponds",43.68,-74.66,"WGS84",1300,,,3,"Dendroica magnolia","species",3,,
249,"AMNH","2009-06-07",2009,6,7,2009,6,7,"2009-06-07",3,"United States","US","New York","Hamilton","Inlet, Moose River Rd., Moose River Plains, Lost Ponds",43.68,-74.66,"WGS84",1300,,,3,"Dendroica virens","species",3,,
250,"AMNH","2009-06-07",2009,6,7,2009,6,7,"2009-06-07",3,"United States","US","New York","Hamilton","Inlet, Moose River Rd., Moose River Plains, Lost Ponds",43.68,-74.66,"WGS84",1300,,,3,"Dendroica coronata","species",3,,
251,"AMNH","2009-06-07",2009,6,7,2009,6,7,"2009-06-07",3,"United States","US","New York","Hamilton","Inlet, Moose River Rd., Moose River Plains, Lost Ponds",43.68,-74.66,"WGS84",1300,,,3,"Vireo olivaceus","species",3,,
252,"AMNH","2009-06-08",2009,6,8,2009,6,8,"2009-06-08",3,"United States","US","New York","Hamilton","Inlet, Moose River Rd., Moose River Plains, Lost Ponds",43.68,-74.66,"WGS84",1300,,,3,"Parula americana","species",3,,
253,"AMNH","2009-06-09",2009,6,9,2009,6,9,"2009-06-09",3,"United States","US","New York","Hamilton","Inlet, Moose River Rd., Moose River Plains, Lost Ponds",43.68,-74.66,"WGS84",1300,,,3,"Parula americana","species",3,,
254,"AMNH","2009-06-09",2009,6,9,2009,6,9,"2009-06-09",3,"United States","US","New York","Hamilton","Inlet, Moose River Rd., Moose River Plains, Lost Ponds",43.68,-74.66,"WGS84",1300,,,3,"Sphyrapicus varius","species",3,,
255,"AMNH","2009-06-10",2009,6,10,2009,6,10,"2009-06-10",3,"United States","US","New York","Hamilton","Raquette Lake, Uncas Rd., Brown's Tract Ponds",43.81,-74.70,"WGS84",500,,,3,"Picoides villosus","species",3,,
256,"AMNH","2009-06-12",2009,6,12,2009,6,12,"2009-06-12",3,"United States","US","New York","Hamilton","Raquette Lake, Uncas Rd., Brown's Tract Ponds",43.81,-74.70,"WGS84",500,,,3,"Dendroica coronata","species",3,,
257,"AMNH","2009-06-13",2009,6,13,2009,6,13,"2009-06-13",3,"United States","US","New York","Ulster","Saugerties, Phillips Road",42.06,-74.03,"WGS84",1000,,,3,"Picoides pubescens","species",3,,
258,"AMNH","2009-07-03",2009,7,3,2009,7,3,"2009-07-03",3,"United States","US","New York","Putnam","Patterson, Doansburg Road, Green Chimneys Children's Services",41.44,-73.54,"WGS84",150,,,3,"Coragyps atratus","species",3,,
259,"AMNH","2009-07-03",2009,7,3,2009,7,3,"2009-07-03",3,"United States","US","New York","Putnam","Patterson, Doansburg Road, Green Chimneys Children's Services",41.44,-73.54,"WGS84",150,,,3,"Coragyps atratus","species",3,,
260,"AMNH","2009-07-03",2009,7,3,2009,7,3,"2009-07-03",3,"United States","US","New York","Putnam","Patterson, Doansburg Road, Green Chimneys Children's Services",41.44,-73.54,"WGS84",150,,,3,"Coragyps atratus","species",3,,
261,"AMNH","2009-07-03",2009,7,3,2009,7,3,"2009-07-03",3,"United States","US","New York","Putnam","Patterson, Doansburg Road, Green Chimneys Children's Services",41.44,-73.54,"WGS84",150,,,3,"Coragyps atratus","species",3,,
262,"AMNH","2009-08-09",2009,8,9,2009,8,9,"2009-08-09",3,"United States","US","New York","Ulster","Saugerties, Phillips Road",42.06,-74.03,"WGS84",1000,,,3,"Turdus migratorius","species",3,,
263,"AMNH","2009-04-11",2009,4,11,2009,4,11,"2009-04-11",3,"United States","US","New York","Ulster","Saugerties, Phillips Road",42.06,-74.03,"WGS84",1000,,,3,"Dendroica pinus","species",3,,
264,"AMNH","2009-04-11",2009,4,11,2009,4,11,"2009-04-11",3,"United States","US","New York","Ulster","Saugerties, Phillips Road",42.06,-74.03,"WGS84",1000,,,3,"Certhia americana","species",3,,
265,"AMNH","2009-06-10",2009,6,10,2009,6,10,"2009-06-10",3,"United States","US","New York","Hamilton","Raquette Lake, Uncas Rd., Brown's Tract Ponds",43.81,-74.70,"WGS84",500,,,3,"Vireo solitarius","species",3,,
266,"AMNH","2009-06-11",2009,6,11,2009,6,11,"2009-06-11",3,"United States","US","New York","Hamilton","Raquette Lake, Uncas Rd., Brown's Tract Ponds",43.81,-74.70,"WGS84",500,,,3,"Vireo olivaceus","species",3,,
267,"AMNH","2009-06-11",2009,6,11,2009,6,11,"2009-06-11",3,"United States","US","New York","Hamilton","Raquette Lake, Uncas Rd., Brown's Tract Ponds",43.81,-74.70,"WGS84",500,,,3,"Dendroica caerulescens","species",3,,
268,"AMNH","2009-06-11",2009,6,11,2009,6,11,"2009-06-11",3,"United States","US","New York","Hamilton","Raquette Lake, Uncas Rd., Brown's Tract Ponds",43.81,-74.70,"WGS84",500,,,3,"Vireo solitarius","species",3,,
269,"AMNH","2009-06-11",2009,6,11,2009,6,11,"2009-06-11",3,"United States","US","New York","Hamilton","Raquette Lake, Uncas Rd., Brown's Tract Ponds",43.81,-74.70,"WGS84",500,,,3,"Vireo solitarius","species",3,,
270,"AMNH","2009-08-08",2009,8,8,2009,8,8,"2009-08-08",3,"United States","US","New York","Ulster","Saugerties, Phillips Road",42.06,-74.03,"WGS84",1000,,,3,"Dryocopus pileatus","species",3,,
271,"AMNH","2008-06-22",2008,6,22,2008,6,22,"2008-06-22",3,"United States","US","New York","Ulster","Woodstock, Woodstock Mountains, end of Reynold's Lane",42.06,-74.15,"WGS84",2000,,,3,"Piranga olivacea","species",3,,
272,"AMNH","2010-03-27",2010,3,27,2010,3,27,"2010-03-27",3,"United States","US","New York","Ulster","Bill Parr Farm, approx. 2 km W of Saugerties",42.07,-73.98,"WGS84",200,,,3,"Agelaius phoeniceus","species",3,,
273,"AMNH","2010-03-27",2010,3,27,2010,3,27,"2010-03-27",3,"United States","US","New York","Ulster","Bill Parr Farm, approx. 2 km W of Saugerties",42.07,-73.98,"WGS84",200,,,3,"Agelaius phoeniceus","species",3,,
274,"AMNH","2010-03-28",2010,3,28,2010,3,28,"2010-03-28",3,"United States","US","New York","Ulster","Bill Parr Farm, approx. 2 km W of Saugerties",42.07,-73.98,"WGS84",200,,,3,"Agelaius phoeniceus","species",3,,
275,"AMNH","2010-03-29",2010,3,29,2010,3,29,"2010-03-29",3,"United States","US","New York","Ulster","Bill Parr Farm, approx. 2 km W of Saugerties",42.07,-73.98,"WGS84",200,,,3,"Agelaius phoeniceus","species",3,,
276,"AMNH","2010-03-29",2010,3,29,2010,3,29,"2010-03-29",3,"United States","US","New York","Ulster","Bill Parr Farm, approx. 2 km W of Saugerties",42.07,-73.98,"WGS84",200,,,3,"Agelaius phoeniceus","species",3,,
277,"AMNH","2010-03-29",2010,3,29,2010,3,29,"2010-03-29",3,"United States","US","New York","Ulster","Saugerties, Saxton Flats",42.14,-74.00,"WGS84",500,,,3,"Quiscalus quiscula","species",3,,
278,"AMNH","2010-03-31",2010,3,31,2010,3,31,"2010-03-31",3,"United States","US","New York","Ulster","Saugerties, Saxton Flats",42.14,-74.00,"WGS84",500,,,3,"Agelaius phoeniceus","species",3,,
279,"AMNH","2010-03-31",2010,3,31,2010,3,31,"2010-03-31",3,"United States","US","New York","Ulster","Bill Parr Farm, approx. 2 km W of Saugerties",42.07,-73.98,"WGS84",200,,,3,"Molothrus ater","species",3,,
280,"AMNH","2010-04-01",2010,4,1,2010,4,1,"2010-04-01",3,"United States","US","New York","Ulster","Saugerties, Saxton Flats",42.14,-74.00,"WGS84",500,,,3,"Agelaius phoeniceus","species",3,,
281,"AMNH","2010-04-01",2010,4,1,2010,4,1,"2010-04-01",3,"United States","US","New York","Ulster","Saugerties, Saxton Flats",42.14,-74.00,"WGS84",500,,,3,"Agelaius phoeniceus","species",3,,
282,"AMNH","2010-04-01",2010,4,1,2010,4,1,"2010-04-01",3,"United States","US","New York","Ulster","Saugerties, Saxton Flats",42.14,-74.00,"WGS84",500,,,3,"Agelaius phoeniceus","species",3,,
283,"AMNH","2010-04-01",2010,4,1,2010,4,1,"2010-04-01",3,"United States","US","New York","Ulster","Saugerties, Saxton Flats",42.14,-74.00,"WGS84",500,,,3,"Euphagus carolinus","species",3,,
284,"AMNH","2010-04-01",2010,4,1,2010,4,1,"2010-04-01",3,"United States","US","New York","Ulster","Saugerties, Phillips Road",42.06,-74.03,"WGS84",1000,,,3,"Agelaius phoeniceus","species",3,,
285,"AMNH","2010-06-07",2010,6,7,2010,6,7,"2010-06-07",3,"United States","US","New York","St. Lawrence","Gale, Massawepie Mire",44.26,-74.64,"WGS84",2500,,,3,"Carpodacus purpureus","species",3,,
286,"AMNH","2010-06-08",2010,6,8,2010,6,8,"2010-06-08",3,"United States","US","New York","St. Lawrence","Gale, Massawepie Mire",44.26,-74.64,"WGS84",2500,,,3,"Empidonax alnorum","species",3,,
287,"AMNH","2010-06-08",2010,6,8,2010,6,8,"2010-06-08",3,"United States","US","New York","St. Lawrence","Gale, Massawepie Mire",44.26,-74.64,"WGS84",2500,,,3,"Carpodacus purpureus","species",3,,
288,"AMNH","2010-06-08",2010,6,8,2010,6,8,"2010-06-08",3,"United States","US","New York","St. Lawrence","Gale, Massawepie Mire",44.26,-74.64,"WGS84",2500,,,3,"Euphagus carolinus","species",3,,
289,"AMNH","2010-06-09",2010,6,9,2010,6,9,"2010-06-09",3,"United States","US","New York","Franklin","Santa Clara, Santa Clara Tract, Madawaska Flow",44.52,-74.37,"WGS84",3000,,,3,"Empidonax flaviventris","species",3,,
290,"AMNH","2010-06-09",2010,6,9,2010,6,9,"2010-06-09",3,"United States","US","New York","Franklin","Santa Clara, Santa Clara Tract, Madawaska Flow",44.52,-74.37,"WGS84",3000,,,3,"Melospiza lincolnii","species",3,,
291,"AMNH","2010-06-09",2010,6,9,2010,6,9,"2010-06-09",3,"United States","US","New York","Franklin","Santa Clara, Santa Clara Tract, Madawaska Flow",44.52,-74.37,"WGS84",3000,,,3,"Perisoreus canadensis","species",3,,
292,"AMNH","2010-06-09",2010,6,9,2010,6,9,"2010-06-09",3,"United States","US","New York","Franklin","Santa Clara, Santa Clara Tract, Madawaska Flow",44.52,-74.37,"WGS84",3000,,,3,"Dendroica magnolia","species",3,,
293,"AMNH","2010-06-10",2010,6,10,2010,6,10,"2010-06-10",3,"United States","US","New York","Franklin","Santa Clara, Santa Clara Tract, Madawaska Flow",44.52,-74.37,"WGS84",3000,,,3,"Carpodacus purpureus","species",3,,
294,"AMNH","2010-06-10",2010,6,10,2010,6,10,"2010-06-10",3,"United States","US","New York","Franklin","Santa Clara, Santa Clara Tract, Madawaska Flow",44.52,-74.37,"WGS84",3000,,,3,"Melospiza georgiana","species",3,,
295,"AMNH","2010-06-10",2010,6,10,2010,6,10,"2010-06-10",3,"United States","US","New York","Franklin","Santa Clara, Santa Clara Tract, Madawaska Flow",44.52,-74.37,"WGS84",3000,,,3,"Passerculus sandwichensis","species",3,,
296,"AMNH","2010-06-10",2010,6,10,2010,6,10,"2010-06-10",3,"United States","US","New York","Franklin","Santa Clara, Santa Clara Tract, Madawaska Flow",44.52,-74.37,"WGS84",3000,,,3,"Melospiza lincolnii","species",3,,
297,"AMNH","2010-06-10",2010,6,10,2010,6,10,"2010-06-10",3,"United States","US","New York","Franklin","Santa Clara, Santa Clara Tract, Madawaska Flow",44.52,-74.37,"WGS84",3000,,,3,"Melospiza lincolnii","species",3,,
298,"AMNH","2010-06-10",2010,6,10,2010,6,10,"2010-06-10",3,"United States","US","New York","Franklin","Santa Clara, Santa Clara Tract, Madawaska Flow",44.52,-74.37,"WGS84",3000,,,3,"Melospiza lincolnii","species",3,,
299,"AMNH","2010-06-10",2010,6,10,2010,6,10,"2010-06-10",3,"United States","US","New York","Franklin","Santa Clara, Santa Clara Tract, Madawaska Flow",44.52,-74.37,"WGS84",3000,,,3,"Picoides arcticus","species",3,,
300,"AMNH","2010-06-10",2010,6,10,2010,6,10,"2010-06-10",3,"United States","US","New York","Franklin","Santa Clara, Santa Clara Tract, Madawaska Flow",44.52,-74.37,"WGS84",3000,,,3,"Empidonax minimus","species",3,,
301,"AMNH","2010-06-11",2010,6,11,2010,6,11,"2010-06-11",3,"United States","US","New York","Franklin","Santa Clara, Santa Clara Tract, Madawaska Flow",44.52,-74.37,"WGS84",3000,,,3,"Carpodacus purpureus","species",3,,
302,"AMNH","2010-06-11",2010,6,11,2010,6,11,"2010-06-11",3,"United States","US","New York","Franklin","Santa Clara, Santa Clara Tract, Madawaska Flow",44.52,-74.37,"WGS84",3000,,,3,"Sphyrapicus varius","species",3,,
303,"AMNH","2010-06-11",2010,6,11,2010,6,11,"2010-06-11",3,"United States","US","New York","Franklin","Santa Clara, Santa Clara Tract, Madawaska Flow",44.52,-74.37,"WGS84",3000,,,3,"Empidonax minimus","species",3,,
304,"AMNH","2010-06-11",2010,6,11,2010,6,11,"2010-06-11",3,"United States","US","New York","Franklin","Santa Clara, Santa Clara Tract, Madawaska Flow",44.52,-74.37,"WGS84",3000,,,3,"Dendroica palmarum","species",3,,
305,"AMNH","2010-06-11",2010,6,11,2010,6,11,"2010-06-11",3,"United States","US","New York","Franklin","Santa Clara, Santa Clara Tract, Madawaska Flow",44.52,-74.37,"WGS84",3000,,,3,"Perisoreus canadensis","species",3,,
306,"AMNH","2010-06-11",2010,6,11,2010,6,11,"2010-06-11",3,"United States","US","New York","Franklin","Santa Clara, Santa Clara Tract, Madawaska Flow",44.52,-74.37,"WGS84",3000,,,3,"Perisoreus canadensis","species",3,,
307,"AMNH","2010-06-11",2010,6,11,2010,6,11,"2010-06-11",3,"United States","US","New York","Franklin","Santa Clara, Santa Clara Tract, Madawaska Flow",44.52,-74.37,"WGS84",3000,,,3,"Picoides arcticus","species",3,,
308,"AMNH","2010-06-15",2010,6,15,2010,6,15,"2010-06-15",3,"United States","US","New York","Franklin","Santa Clara, Santa Clara Tract, Madawaska Flow",44.52,-74.37,"WGS84",3000,,,3,"Dendroica magnolia","species",3,,
309,"AMNH","2010-06-15",2010,6,15,2010,6,15,"2010-06-15",3,"United States","US","New York","Franklin","Santa Clara, Santa Clara Tract, Madawaska Flow",44.52,-74.37,"WGS84",3000,,,3,"Parus hudsonicus","species",3,,
310,"AMNH","2010-06-15",2010,6,15,2010,6,15,"2010-06-15",3,"United States","US","New York","Franklin","Santa Clara, Santa Clara Tract, Madawaska Flow",44.52,-74.37,"WGS84",3000,,,3,"Melospiza lincolnii","species",3,,
311,"AMNH","2010-06-15",2010,6,15,2010,6,15,"2010-06-15",3,"United States","US","New York","Franklin","Santa Clara, Santa Clara Tract, Madawaska Flow",44.52,-74.37,"WGS84",3000,,,3,"Picoides arcticus","species",3,,
312,"AMNH","2010-06-15",2010,6,15,2010,6,15,"2010-06-15",3,"United States","US","New York","Franklin","Santa Clara, Santa Clara Tract, Madawaska Flow",44.52,-74.37,"WGS84",3000,,,3,"Picoides arcticus","species",3,,
313,"AMNH","2010-06-15",2010,6,15,2010,6,15,"2010-06-15",3,"United States","US","New York","Franklin","Santa Clara, Santa Clara Tract, Madawaska Flow",44.52,-74.37,"WGS84",3000,,,3,"Sphyrapicus varius","species",3,,
314,"AMNH","2010-06-15",2010,6,15,2010,6,15,"2010-06-15",3,"United States","US","New York","Franklin","Santa Clara, Santa Clara Tract, Madawaska Flow",44.52,-74.37,"WGS84",3000,,,3,"Sphyrapicus varius","species",3,,
315,"AMNH","2010-06-15",2010,6,15,2010,6,15,"2010-06-15",3,"United States","US","New York","Franklin","Santa Clara, Santa Clara Tract, Madawaska Flow",44.52,-74.37,"WGS84",3000,,,3,"Catharus guttatus","species",3,,
316,"AMNH","2010-06-16",2010,6,16,2010,6,16,"2010-06-16",3,"United States","US","New York","Franklin","Santa Clara, Santa Clara Tract, Madawaska Flow",44.52,-74.37,"WGS84",3000,,,3,"Dendroica coronata","species",3,,
317,"AMNH","2010-06-16",2010,6,16,2010,6,16,"2010-06-16",3,"United States","US","New York","Franklin","Santa Clara, Santa Clara Tract, Madawaska Flow",44.52,-74.37,"WGS84",3000,,,3,"Empidonax flaviventris","species",3,,
318,"AMNH","2010-06-16",2010,6,16,2010,6,16,"2010-06-16",3,"United States","US","New York","Franklin","Santa Clara, Santa Clara Tract, Madawaska Flow",44.52,-74.37,"WGS84",3000,,,3,"Parus hudsonicus","species",3,,
319,"AMNH","2010-06-16",2010,6,16,2010,6,16,"2010-06-16",3,"United States","US","New York","Franklin","Santa Clara, Santa Clara Tract, Madawaska Flow",44.52,-74.37,"WGS84",3000,,,3,"Parus hudsonicus","species",3,,
320,"AMNH","2010-06-16",2010,6,16,2010,6,16,"2010-06-16",3,"United States","US","New York","Franklin","Santa Clara, Santa Clara Tract, Madawaska Flow",44.52,-74.37,"WGS84",3000,,,3,"Sphyrapicus varius","species",3,,
321,"AMNH","2010-06-16",2010,6,16,2010,6,16,"2010-06-16",3,"United States","US","New York","Franklin","Santa Clara, Santa Clara Tract, Madawaska Flow",44.52,-74.37,"WGS84",3000,,,3,"Dendroica caerulescens","species",3,,
322,"AMNH","2010-06-17",2010,6,17,2010,6,17,"2010-06-17",3,"United States","US","New York","Franklin","Santa Clara, Santa Clara Tract, Madawaska Flow",44.52,-74.37,"WGS84",3000,,,3,"Parus atricapillus","species",3,,
323,"AMNH","2010-06-17",2010,6,17,2010,6,17,"2010-06-17",3,"United States","US","New York","Franklin","Santa Clara, Santa Clara Tract, Madawaska Flow",44.52,-74.37,"WGS84",3000,,,3,"Dendroica virens","species",3,,
324,"AMNH","2010-06-17",2010,6,17,2010,6,17,"2010-06-17",3,"United States","US","New York","Franklin","Santa Clara, Santa Clara Tract, Madawaska Flow",44.52,-74.37,"WGS84",3000,,,3,"Vireo solitarius","species",3,,
325,"AMNH","2010-06-17",2010,6,17,2010,6,17,"2010-06-17",3,"United States","US","New York","Franklin","Santa Clara, Santa Clara Tract, Madawaska Flow",44.52,-74.37,"WGS84",3000,,,3,"Parus hudsonicus","species",3,,
326,"AMNH","2010-06-17",2010,6,17,2010,6,17,"2010-06-17",3,"United States","US","New York","Franklin","Santa Clara, Santa Clara Tract, Madawaska Flow",44.52,-74.37,"WGS84",3000,,,3,"Parus hudsonicus","species",3,,
327,"AMNH","2010-06-17",2010,6,17,2010,6,17,"2010-06-17",3,"United States","US","New York","Franklin","Santa Clara, Santa Clara Tract, Madawaska Flow",44.52,-74.37,"WGS84",3000,,,3,"Parus hudsonicus","species",3,,
328,"AMNH","2010-06-18",2010,6,18,2010,6,18,"2010-06-18",3,"United States","US","New York","Franklin","Santa Clara, Santa Clara Tract, Madawaska Flow",44.52,-74.37,"WGS84",3000,,,3,"Parus hudsonicus","species",3,,
329,"AMNH","2010-06-18",2010,6,18,2010,6,18,"2010-06-18",3,"United States","US","New York","Franklin","Santa Clara, Santa Clara Tract, Madawaska Flow",44.52,-74.37,"WGS84",3000,,,3,"Regulus satrapa","species",3,,
330,"AMNH","2010-06-18",2010,6,18,2010,6,18,"2010-06-18",3,"United States","US","New York","Franklin","Santa Clara, Santa Clara Tract, Madawaska Flow",44.52,-74.37,"WGS84",3000,,,3,"Regulus satrapa","species",3,,
331,"AMNH","2010-06-18",2010,6,18,2010,6,18,"2010-06-18",3,"United States","US","New York","Franklin","Santa Clara, Santa Clara Tract, Madawaska Flow",44.52,-74.37,"WGS84",3000,,,3,"Cyanocitta cristata","species",3,,
332,"AMNH","2010-06-18",2010,6,18,2010,6,18,"2010-06-18",3,"United States","US","New York","Franklin","Santa Clara, Santa Clara Tract, Madawaska Flow",44.52,-74.37,"WGS84",3000,,,3,"Sphyrapicus varius","species",3,,
333,"AMNH","2010-06-18",2010,6,18,2010,6,18,"2010-06-18",3,"United States","US","New York","Franklin","Santa Clara, Santa Clara Tract, Madawaska Flow",44.52,-74.37,"WGS84",3000,,,3,"Empidonax flaviventris","species",3,,
334,"AMNH","2010-06-26",2010,6,26,2010,6,26,"2010-06-26",3,"United States","US","New York","Suffolk","1.5 miles south of Rocky Point",40.93,-72.93,"WGS84",1500,,,3,"Dendroica pinus","species",3,,
335,"AMNH","2010-06-26",2010,6,26,2010,6,26,"2010-06-26",3,"United States","US","New York","Suffolk","1.5 miles south of Rocky Point",40.93,-72.93,"WGS84",1500,,,3,"Coccyzus americanus","species",3,,
336,"AMNH","2010-07-11",2010,7,11,2010,7,11,"2010-07-11",3,"United States","US","New York","Suffolk","1.5 miles south of Rocky Point",40.93,-72.93,"WGS84",1500,,,3,"Parus atricapillus","species",3,,
337,"AMNH","2010-07-11",2010,7,11,2010,7,11,"2010-07-11",3,"United States","US","New York","Suffolk","1.5 miles south of Rocky Point",40.93,-72.93,"WGS84",1500,,,3,"Dumetella carolinensis","species",3,,
338,"AMNH","2010-07-11",2010,7,11,2010,7,11,"2010-07-11",3,"United States","US","New York","Suffolk","1.5 miles south of Rocky Point",40.93,-72.93,"WGS84",1500,,,3,"Dendroica pinus","species",3,,
339,"AMNH","2010-07-11",2010,7,11,2010,7,11,"2010-07-11",3,"United States","US","New York","Suffolk","1.5 miles south of Rocky Point",40.93,-72.93,"WGS84",1500,,,3,"Pipilo erythrophthalmus","species",3,,
340,"AMNH","2010-07-11",2010,7,11,2010,7,11,"2010-07-11",3,"United States","US","New York","Suffolk","1.5 miles south of Rocky Point",40.93,-72.93,"WGS84",1500,,,3,"Pipilo erythrophthalmus","species",3,,
341,"AMNH","2010-03-29",2010,3,29,2010,3,29,"2010-03-29",3,"United States","US","New York","Ulster","Saugerties, Saxton Flats",42.14,-74.00,"WGS84",500,,,3,"Branta canadensis","species",3,,
342,"AMNH","2010-06-07",2010,6,7,2010,6,7,"2010-06-07",3,"United States","US","New York","St. Lawrence","Gale, Massawepie Mire",44.26,-74.64,"WGS84",2500,,,3,"Dendroica palmarum","species",3,,
343,"AMNH","2010-06-07",2010,6,7,2010,6,7,"2010-06-07",3,"United States","US","New York","St. Lawrence","Gale, Massawepie Mire",44.26,-74.64,"WGS84",2500,,,3,"Sphyrapicus varius","species",3,,
344,"AMNH","2010-06-08",2010,6,8,2010,6,8,"2010-06-08",3,"United States","US","New York","St. Lawrence","Gale, Massawepie Mire",44.26,-74.64,"WGS84",2500,,,3,"Zonotrichia albicollis","species",3,,
345,"AMNH","2010-06-10",2010,6,10,2010,6,10,"2010-06-10",3,"United States","US","New York","Franklin","Santa Clara, Santa Clara Tract, Madawaska Flow",44.52,-74.37,"WGS84",3000,,,3,"Zonotrichia albicollis","species",3,,
346,"AMNH","2010-06-10",2010,6,10,2010,6,10,"2010-06-10",3,"United States","US","New York","Franklin","Santa Clara, Santa Clara Tract, Madawaska Flow",44.52,-74.37,"WGS84",3000,,,3,"Piranga olivacea","species",3,,
347,"AMNH","2010-06-10",2010,6,10,2010,6,10,"2010-06-10",3,"United States","US","New York","Franklin","Santa Clara, Santa Clara Tract, Madawaska Flow",44.52,-74.37,"WGS84",3000,,,3,"Picoides villosus","species",3,,
348,"AMNH","2010-06-10",2010,6,10,2010,6,10,"2010-06-10",3,"United States","US","New York","Franklin","Santa Clara, Santa Clara Tract, Madawaska Flow",44.52,-74.37,"WGS84",3000,,,3,"Colaptes auratus","species",3,,
349,"AMNH","2010-06-10",2010,6,10,2010,6,10,"2010-06-10",3,"United States","US","New York","Franklin","Santa Clara, Santa Clara Tract, Madawaska Flow",44.52,-74.37,"WGS84",3000,,,3,"Cyanocitta cristata","species",3,,
350,"AMNH","2010-06-10",2010,6,10,2010,6,10,"2010-06-10",3,"United States","US","New York","Franklin","Santa Clara, Santa Clara Tract, Madawaska Flow",44.52,-74.37,"WGS84",3000,,,3,"Empidonax alnorum","species",3,,
351,"AMNH","2010-06-10",2010,6,10,2010,6,10,"2010-06-10",3,"United States","US","New York","Franklin","Santa Clara, Santa Clara Tract, Madawaska Flow",44.52,-74.37,"WGS84",3000,,,3,"Dendroica coronata","species",3,,
352,"AMNH","2010-06-10",2010,6,10,2010,6,10,"2010-06-10",3,"United States","US","New York","Franklin","Santa Clara, Santa Clara Tract, Madawaska Flow",44.52,-74.37,"WGS84",3000,,,3,"Dendroica pensylvanica","species",3,,
353,"AMNH","2010-06-10",2010,6,10,2010,6,10,"2010-06-10",3,"United States","US","New York","Franklin","Santa Clara, Santa Clara Tract, Madawaska Flow",44.52,-74.37,"WGS84",3000,,,3,"Zonotrichia albicollis","species",3,,
354,"AMNH","2010-06-10",2010,6,10,2010,6,10,"2010-06-10",3,"United States","US","New York","Franklin","Santa Clara, Santa Clara Tract, Madawaska Flow",44.52,-74.37,"WGS84",3000,,,3,"Melospiza melodia","species",3,,
355,"AMNH","2010-06-14",2010,6,14,2010,6,14,"2010-06-14",3,"United States","US","New York","Franklin","Santa Clara, Santa Clara Tract, Madawaska Flow",44.52,-74.37,"WGS84",3000,,,3,"Cyanocitta cristata","species",3,,
356,"AMNH","2010-06-15",2010,6,15,2010,6,15,"2010-06-15",3,"United States","US","New York","Franklin","Santa Clara, Santa Clara Tract, Madawaska Flow",44.52,-74.37,"WGS84",3000,,,3,"Dendroica coronata","species",3,,
357,"AMNH","2010-06-15",2010,6,15,2010,6,15,"2010-06-15",3,"United States","US","New York","Franklin","Santa Clara, Santa Clara Tract, Madawaska Flow",44.52,-74.37,"WGS84",3000,,,3,"Sitta canadensis","species",3,,
358,"AMNH","2010-06-15",2010,6,15,2010,6,15,"2010-06-15",3,"United States","US","New York","Franklin","Santa Clara, Santa Clara Tract, Madawaska Flow",44.52,-74.37,"WGS84",3000,,,3,"Sitta canadensis","species",3,,
359,"AMNH","2010-06-16",2010,6,16,2010,6,16,"2010-06-16",3,"United States","US","New York","Franklin","Santa Clara, Santa Clara Tract, Madawaska Flow",44.52,-74.37,"WGS84",3000,,,3,"Sitta canadensis","species",3,,
360,"AMNH","2010-06-16",2010,6,16,2010,6,16,"2010-06-16",3,"United States","US","New York","Franklin","Santa Clara, Santa Clara Tract, Madawaska Flow",44.52,-74.37,"WGS84",3000,,,3,"Sitta canadensis","species",3,,
361,"AMNH","2010-06-16",2010,6,16,2010,6,16,"2010-06-16",3,"United States","US","New York","Franklin","Santa Clara, Santa Clara Tract, Madawaska Flow",44.52,-74.37,"WGS84",3000,,,3,"Sitta canadensis","species",3,,
362,"AMNH","2010-06-16",2010,6,16,2010,6,16,"2010-06-16",3,"United States","US","New York","Franklin","Santa Clara, Santa Clara Tract, Madawaska Flow",44.52,-74.37,"WGS84",3000,,,3,"Dendroica coronata","species",3,,
363,"AMNH","2010-06-16",2010,6,16,2010,6,16,"2010-06-16",3,"United States","US","New York","Franklin","Santa Clara, Santa Clara Tract, Madawaska Flow",44.52,-74.37,"WGS84",3000,,,3,"Dendroica fusca","species",3,,
364,"AMNH","2010-06-16",2010,6,16,2010,6,16,"2010-06-16",3,"United States","US","New York","Franklin","Santa Clara, Santa Clara Tract, Madawaska Flow",44.52,-74.37,"WGS84",3000,,,3,"Junco hyemalis","species",3,,
365,"AMNH","2010-06-16",2010,6,16,2010,6,16,"2010-06-16",3,"United States","US","New York","Franklin","Santa Clara, Santa Clara Tract, Madawaska Flow",44.52,-74.37,"WGS84",3000,,,3,"Cyanocitta cristata","species",3,,
366,"AMNH","2010-06-17",2010,6,17,2010,6,17,"2010-06-17",3,"United States","US","New York","Franklin","Santa Clara, Santa Clara Tract, Madawaska Flow",44.52,-74.37,"WGS84",3000,,,3,"Parus atricapillus","species",3,,
367,"AMNH","2010-06-17",2010,6,17,2010,6,17,"2010-06-17",3,"United States","US","New York","Franklin","Santa Clara, Santa Clara Tract, Madawaska Flow",44.52,-74.37,"WGS84",3000,,,3,"Dendroica coronata","species",3,,
368,"AMNH","2010-06-17",2010,6,17,2010,6,17,"2010-06-17",3,"United States","US","New York","Franklin","Santa Clara, Santa Clara Tract, Madawaska Flow",44.52,-74.37,"WGS84",3000,,,3,"Junco hyemalis","species",3,,
369,"AMNH","2010-06-17",2010,6,17,2010,6,17,"2010-06-17",3,"United States","US","New York","Franklin","Santa Clara, Santa Clara Tract, Madawaska Flow",44.52,-74.37,"WGS84",3000,,,3,"Vireo solitarius","species",3,,
370,"AMNH","2010-06-17",2010,6,17,2010,6,17,"2010-06-17",3,"United States","US","New York","Franklin","Santa Clara, Santa Clara Tract, Madawaska Flow",44.52,-74.37,"WGS84",3000,,,3,"Vireo solitarius","species",3,,
371,"AMNH","2010-06-17",2010,6,17,2010,6,17,"2010-06-17",3,"United States","US","New York","Franklin","Santa Clara, Santa Clara Tract, Madawaska Flow",44.52,-74.37,"WGS84",3000,,,3,"Vireo solitarius","species",3,,
372,"AMNH","2010-06-07",2010,6,7,2010,6,7,"2010-06-07",3,"United States","US","New York","Ulster","Saugerties, Phillips Road",42.06,-74.03,"WGS84",1000,,,3,"Molothrus ater","species",3,,
373,"AMNH","2010-06-07",2010,6,7,2010,6,7,"2010-06-07",3,"United States","US","New York","Ulster","Saugerties, Phillips Road",42.06,-74.03,"WGS84",1000,,,3,"Molothrus ater","species",3,,
374,"AMNH","2010-06-19",2010,6,19,2010,6,19,"2010-06-19",3,"United States","US","New York","Ulster","Saugerties, Phillips Road",42.06,-74.03,"WGS84",1000,,,3,"Ardea herodias","species",3,,
375,"AMNH","2010-06-26",2010,6,26,2010,6,26,"2010-06-26",3,"United States","US","New York","Suffolk","1.5 miles south of Rocky Point",40.93,-72.93,"WGS84",1500,,,3,"Pipilo erythrophthalmus","species",3,,
376,"AMNH","2010-06-26",2010,6,26,2010,6,26,"2010-06-26",3,"United States","US","New York","Suffolk","1.5 miles south of Rocky Point",40.93,-72.93,"WGS84",1500,,,3,"Pipilo erythrophthalmus","species",3,,
377,"AMNH","2010-06-26",2010,6,26,2010,6,26,"2010-06-26",3,"United States","US","New York","Suffolk","1.5 miles south of Rocky Point",40.93,-72.93,"WGS84",1500,,,3,"Pipilo erythrophthalmus","species",3,,
378,"AMNH","2010-07-11",2010,7,11,2010,7,11,"2010-07-11",3,"United States","US","New York","Suffolk","1.5 miles south of Rocky Point",40.93,-72.93,"WGS84",1500,,,3,"Icterus galbula","species",3,,
379,"AMNH","2010-09-03",2010,9,3,2010,9,3,"2010-09-03",3,"United States","US","New York","Ulster","Saugerties, Phillips Road",42.06,-74.03,"WGS84",1000,,,3,"Dryocopus pileatus","species",3,,
380,"AMNH","2010-08-29",2010,8,29,2010,8,29,"2010-08-29",3,"United States","US","New York","Ulster","Saugerties, Phillips Road",42.06,-74.03,"WGS84",1000,,,3,"Buteo lineatus","species",3,,
381,"AMNH","2009-03-04",2009,3,4,2009,3,4,"2009-03-04",3,"Australia","AU","Western Australia",,"Albany, Goode Beach",-35.08,117.93,"WGS84",10000,,,3,"Pterodroma macroptera","subspecies",3,,
382,"AMNH","2010-09-13",2010,9,13,2010,9,13,"2010-09-13",3,"Australia","AU","Western Australia",,"Telfer-Newcrest mine site",-21.70,122.20,"WGS84",10000,,,3,"Manorina flavigula","subspecies",3,,
383,"AMNH","2010-08-24",2010,8,24,2010,8,24,"2010-08-24",3,"Australia","AU","Western Australia",,"Perth, Caversham, Benara Rd.",-31.87,115.96,"WGS84",10000,,,3,"Grallina cyanoleuca","subspecies",3,,
384,"AMNH","1997-09-18",1997,9,18,1997,9,18,"1997-09-18",3,"Australia","AU","Western Australia",,"Shire of Cue, Cue, Nallan Station, ca 2 km from homestead along road to Cogla Station",-27.26,117.98,"WGS84",10000,,,3,"Acanthiza robustirostris","species",3,,
385,"AMNH","2009-07-17",2009,7,17,2009,7,17,"Rec'd by Western Australian Museum -� Albany 17 Jul 2009",3,"Australia","AU","Western Australia",,"Wellstead",-34.77,117.69,"WGS84",10000,,,3,"Tyto alba","subspecies",3,,
386,"AMNH","2007-07-27",2007,7,27,2007,7,27,"2007-07-27",3,"Australia","AU","Western Australia",,"Perth, Burswood",-31.96,115.89,"WGS84",10000,,,3,"Chenonetta jubata","species",3,,
387,"AMNH","2011-01-02",2011,1,2,2011,1,2,"2011-01-02",3,"United States","US","New York","Ulster","Saugerties, Phillips Road",42.06,-74.03,"WGS84",1000,,,3,"Carduelis flammea","species",3,,
388,"AMNH","2011-01-08",2011,1,8,2011,1,8,"2011-01-08",3,"United States","US","New York","Suffolk","Mother's Beach, Bellport",40.74,-72.95,"WGS84",30,,,3,"Pelecanus erythrorhynchos","species",3,,
389,"AMNH","2009-08-08",2009,8,8,2009,8,8,"2009-08-08",3,"United States","US","New York","Ulster","Saugerties, Phillips Road",42.06,-74.03,"WGS84",1000,,,3,"Colaptes auratus","species",3,,
390,"AMNH","2009-08-08",2009,8,8,2009,8,8,"2009-08-08",3,"United States","US","New York","Ulster","Saugerties, Phillips Road",42.06,-74.03,"WGS84",1000,,,3,"Melanerpes carolinus","species",3,,
391,"AMNH","2009-08-08",2009,8,8,2009,8,8,"2009-08-08",3,"United States","US","New York","Ulster","Saugerties, Phillips Road",42.06,-74.03,"WGS84",1000,,,3,"Coccyzus americanus","species",3,,
392,"AMNH","2011-06-07",2011,6,7,2011,6,7,"2011-06-07",3,"United States","US","New York","Franklin","Santa Clara, Santa Clara Tract, Madawaska Flow",44.52,-74.37,"WGS84",3000,,,3,"Zonotrichia albicollis","species",3,,
393,"AMNH","2011-06-07",2011,6,7,2011,6,7,"2011-06-07",3,"United States","US","New York","Franklin","Santa Clara, Santa Clara Tract, Madawaska Flow",44.52,-74.37,"WGS84",3000,,,3,"Dendroica fusca","species",3,,
394,"AMNH","2011-06-07",2011,6,7,2011,6,7,"2011-06-07",3,"United States","US","New York","Franklin","Santa Clara, Santa Clara Tract, Madawaska Flow",44.52,-74.37,"WGS84",3000,,,3,"Dendroica fusca","species",3,,
395,"AMNH","2011-06-07",2011,6,7,2011,6,7,"2011-06-07",3,"United States","US","New York","Franklin","Santa Clara, Santa Clara Tract, Madawaska Flow",44.52,-74.37,"WGS84",3000,,,3,"Dendroica fusca","species",3,,
396,"AMNH","2011-06-07",2011,6,7,2011,6,7,"2011-06-07",3,"United States","US","New York","Franklin","Santa Clara, Santa Clara Tract, Madawaska Flow",44.52,-74.37,"WGS84",3000,,,3,"Sitta canadensis","species",3,,
397,"AMNH","2011-02-12",2011,2,12,2011,2,12,"2011-02-12",3,"United States","US","New York","Ulster","Saugerties, Phillips Road",42.06,-74.03,"WGS84",1000,,,3,"Melanerpes carolinus","species",3,,
398,"AMNH","2011-02-12",2011,2,12,2011,2,12,"2011-02-12",3,"United States","US","New York","Ulster","Saugerties, Phillips Road",42.06,-74.03,"WGS84",1000,,,3,"Melanerpes carolinus","species",3,,
399,"AMNH","2011-04-21",2011,4,21,2011,4,21,"2011-04-21",3,"United States","US","New York","Ulster","Saugerties, Phillips Road",42.06,-74.03,"WGS84",1000,,,3,"Picoides villosus","species",3,,
400,"AMNH","2011-04-22",2011,4,22,2011,4,22,"2011-04-22",3,"United States","US","New York","Ulster","Saugerties, Phillips Road",42.06,-74.03,"WGS84",1000,,,3,"Melanerpes carolinus","species",3,,
401,"AMNH","2011-04-22",2011,4,22,2011,4,22,"2011-04-22",3,"United States","US","New York","Ulster","Saugerties, Phillips Road",42.06,-74.03,"WGS84",1000,,,3,"Melanerpes carolinus","species",3,,
402,"AMNH","2011-04-23",2011,4,23,2011,4,23,"2011-04-23",3,"United States","US","New York","Ulster","Saugerties, Phillips Road",42.06,-74.03,"WGS84",1000,,,3,"Carduelis pinus","species",3,,
403,"AMNH","2011-04-24",2011,4,24,2011,4,24,"2011-04-24",3,"United States","US","New York","Ulster","Saugerties, Phillips Road",42.06,-74.03,"WGS84",1000,,,3,"Melanerpes carolinus","species",3,,
404,"AMNH","2011-04-24",2011,4,24,2011,4,24,"2011-04-24",3,"United States","US","New York","Ulster","Saugerties, Phillips Road",42.06,-74.03,"WGS84",1000,,,3,"Melanerpes carolinus","species",3,,
405,"AMNH","2011-05-25",2011,5,25,2011,5,25,"2011-05-25",3,"United States","US","New York","Suffolk","1 mile west and 2 miles north of Manorville",40.88,-72.83,"WGS84",1610,,,3,"Vermivora pinus","species",3,,
406,"AMNH","2011-05-25",2011,5,25,2011,5,25,"2011-05-25",3,"United States","US","New York","Suffolk","1 mile west and 2 miles north of Manorville",40.88,-72.83,"WGS84",1610,,,3,"Vermivora pinus","species",3,,
407,"AMNH","2011-05-25",2011,5,25,2011,5,25,"2011-05-25",3,"United States","US","New York","Suffolk","1 mile west and 2 miles north of Manorville",40.88,-72.83,"WGS84",1610,,,3,"Vermivora pinus","species",3,,
408,"AMNH","2011-05-25",2011,5,25,2011,5,25,"2011-05-25",3,"United States","US","New York","Suffolk","1 mile west and 2 miles north of Manorville",40.88,-72.83,"WGS84",1610,,,3,"Icterus galbula","species",3,,
409,"AMNH","2011-05-26",2011,5,26,2011,5,26,"2011-05-26",3,"United States","US","New York","Suffolk","1 mile west and 2 miles north of Manorville",40.88,-72.83,"WGS84",1610,,,3,"Icterus galbula","species",3,,
410,"AMNH","2011-05-26",2011,5,26,2011,5,26,"2011-05-26",3,"United States","US","New York","Suffolk","1 mile west and 2 miles north of Manorville",40.88,-72.83,"WGS84",1610,,,3,"Pipilo erythrophthalmus","species",3,,
411,"AMNH","2011-05-26",2011,5,26,2011,5,26,"2011-05-26",3,"United States","US","New York","Suffolk","1 mile west and 2 miles north of Manorville",40.88,-72.83,"WGS84",1610,,,3,"Catharus fuscescens","species",3,,
412,"AMNH","2011-05-26",2011,5,26,2011,5,26,"2011-05-26",3,"United States","US","New York","Suffolk","1 mile west and 2 miles north of Manorville",40.88,-72.83,"WGS84",1610,,,3,"Dendroica pinus","species",3,,
413,"AMNH","2011-05-26",2011,5,26,2011,5,26,"2011-05-26",3,"United States","US","New York","Suffolk","1 mile west and 2 miles north of Manorville",40.88,-72.83,"WGS84",1610,,,3,"Dendroica pinus","species",3,,
414,"AMNH","2011-05-26",2011,5,26,2011,5,26,"2011-05-26",3,"United States","US","New York","Suffolk","1 mile west and 2 miles north of Manorville",40.88,-72.83,"WGS84",1610,,,3,"Dendroica pinus","species",3,,
415,"AMNH","2011-05-27",2011,5,27,2011,5,27,"2011-05-27",3,"United States","US","New York","Suffolk","1 mile west and 2 miles north of Manorville",40.88,-72.83,"WGS84",1610,,,3,"Dendroica pinus","species",3,,
416,"AMNH","2011-05-27",2011,5,27,2011,5,27,"2011-05-27",3,"United States","US","New York","Suffolk","1 mile west and 2 miles north of Manorville",40.88,-72.83,"WGS84",1610,,,3,"Parus atricapillus","species",3,,
417,"AMNH","2011-05-27",2011,5,27,2011,5,27,"2011-05-27",3,"United States","US","New York","Suffolk","1 mile west and 2 miles north of Manorville",40.88,-72.83,"WGS84",1610,,,3,"Agelaius phoeniceus","species",3,,
418,"AMNH","2011-05-27",2011,5,27,2011,5,27,"2011-05-27",3,"United States","US","New York","Suffolk","1 mile west and 2 miles north of Manorville",40.88,-72.83,"WGS84",1610,,,3,"Piranga olivacea","species",3,,
419,"AMNH","2011-05-27",2011,5,27,2011,5,27,"2011-05-27",3,"United States","US","New York","Suffolk","1 mile west and 2 miles north of Manorville",40.88,-72.83,"WGS84",1610,,,3,"Piranga olivacea","species",3,,
420,"AMNH","2011-05-27",2011,5,27,2011,5,27,"2011-05-27",3,"United States","US","New York","Suffolk","1 mile west and 2 miles north of Manorville",40.88,-72.83,"WGS84",1610,,,3,"Myiarchus crinitus","species",3,,
421,"AMNH","2011-05-27",2011,5,27,2011,5,27,"2011-05-27",3,"United States","US","New York","Suffolk","1 mile west and 2 miles north of Manorville",40.88,-72.83,"WGS84",1610,,,3,"Pipilo erythrophthalmus","species",3,,
422,"AMNH","2011-05-28",2011,5,28,2011,5,28,"2011-05-28",3,"United States","US","New York","Suffolk","1 mile west and 2 miles north of Manorville",40.88,-72.83,"WGS84",1610,,,3,"Pipilo erythrophthalmus","species",3,,
423,"AMNH","2011-05-28",2011,5,28,2011,5,28,"2011-05-28",3,"United States","US","New York","Suffolk","1 mile west and 2 miles north of Manorville",40.88,-72.83,"WGS84",1610,,,3,"Dendroica pinus","species",3,,
424,"AMNH","2011-05-28",2011,5,28,2011,5,28,"2011-05-28",3,"United States","US","New York","Suffolk","1 mile west and 2 miles north of Manorville",40.88,-72.83,"WGS84",1610,,,3,"Catharus guttatus","species",3,,
425,"AMNH","2011-05-28",2011,5,28,2011,5,28,"2011-05-28",3,"United States","US","New York","Suffolk","1 mile west and 2 miles north of Manorville",40.88,-72.83,"WGS84",1610,,,3,"Myiarchus crinitus","species",3,,
426,"AMNH","2011-05-29",2011,5,29,2011,5,29,"2011-05-29",3,"United States","US","New York","Suffolk","1.5 miles south of Rocky Point",40.93,-72.93,"WGS84",1500,,,3,"Dendroica pinus","species",3,,
427,"AMNH","2011-05-29",2011,5,29,2011,5,29,"2011-05-29",3,"United States","US","New York","Suffolk","1.5 miles south of Rocky Point",40.93,-72.93,"WGS84",1500,,,3,"Dendroica pinus","species",3,,
428,"AMNH","2011-05-29",2011,5,29,2011,5,29,"2011-05-29",3,"United States","US","New York","Suffolk","1.5 miles south of Rocky Point",40.93,-72.93,"WGS84",1500,,,3,"Pipilo erythrophthalmus","species",3,,
429,"AMNH","2011-05-30",2011,5,30,2011,5,30,"2011-05-30",3,"United States","US","New York","Suffolk","1.5 miles south of Rocky Point",40.93,-72.93,"WGS84",1500,,,3,"Toxostoma rufum","species",3,,
430,"AMNH","2011-05-30",2011,5,30,2011,5,30,"2011-05-30",3,"United States","US","New York","Suffolk","1.5 miles south of Rocky Point",40.93,-72.93,"WGS84",1500,,,3,"Toxostoma rufum","species",3,,
431,"AMNH","2011-05-30",2011,5,30,2011,5,30,"2011-05-30",3,"United States","US","New York","Suffolk","1.5 miles south of Rocky Point",40.93,-72.93,"WGS84",1500,,,3,"Dendroica discolor","species",3,,
432,"AMNH","2011-05-30",2011,5,30,2011,5,30,"2011-05-30",3,"United States","US","New York","Suffolk","1.5 miles south of Rocky Point",40.93,-72.93,"WGS84",1500,,,3,"Dendroica discolor","species",3,,
433,"AMNH","2011-05-30",2011,5,30,2011,5,30,"2011-05-30",3,"United States","US","New York","Suffolk","1.5 miles south of Rocky Point",40.93,-72.93,"WGS84",1500,,,3,"Piranga olivacea","species",3,,
434,"AMNH","2011-05-30",2011,5,30,2011,5,30,"2011-05-30",3,"United States","US","New York","Suffolk","1.5 miles south of Rocky Point",40.93,-72.93,"WGS84",1500,,,3,"Pipilo erythrophthalmus","species",3,,
435,"AMNH","2011-05-31",2011,5,31,2011,5,31,"2011-05-31",3,"United States","US","New York","Suffolk","1.5 miles south of Rocky Point",40.93,-72.93,"WGS84",1500,,,3,"Spizella pusilla","species",3,,
436,"AMNH","2011-05-31",2011,5,31,2011,5,31,"2011-05-31",3,"United States","US","New York","Suffolk","1.5 miles south of Rocky Point",40.93,-72.93,"WGS84",1500,,,3,"Toxostoma rufum","species",3,,
437,"AMNH","2011-05-31",2011,5,31,2011,5,31,"2011-05-31",3,"United States","US","New York","Suffolk","1.5 miles south of Rocky Point",40.93,-72.93,"WGS84",1500,,,3,"Icterus galbula","species",3,,
438,"AMNH","2011-05-31",2011,5,31,2011,5,31,"2011-05-31",3,"United States","US","New York","Suffolk","1.5 miles south of Rocky Point",40.93,-72.93,"WGS84",1500,,,3,"Icterus galbula","species",3,,
439,"AMNH","2011-06-07",2011,6,7,2011,6,7,"2011-06-07",3,"United States","US","New York","Franklin","Santa Clara, Santa Clara Tract, Madawaska Flow",44.52,-74.37,"WGS84",3000,,,3,"Dendroica magnolia","species",3,,
440,"AMNH","2011-06-08",2011,6,8,2011,6,8,"2011-06-08",3,"United States","US","New York","Franklin","Santa Clara, Santa Clara Tract, Madawaska Flow",44.52,-74.37,"WGS84",3000,,,3,"Parula americana","species",3,,
441,"AMNH","2011-06-08",2011,6,8,2011,6,8,"2011-06-08",3,"United States","US","New York","Franklin","Santa Clara, Santa Clara Tract, Madawaska Flow",44.52,-74.37,"WGS84",3000,,,3,"Melospiza lincolnii","species",3,,
442,"AMNH","2011-06-09",2011,6,9,2011,6,9,"2011-06-09",3,"United States","US","New York","Franklin","Santa Clara, Santa Clara Tract, Madawaska Flow",44.52,-74.37,"WGS84",3000,,,3,"Perisoreus canadensis","species",3,,
443,"AMNH","2011-06-10",2011,6,10,2011,6,10,"2011-06-10",3,"United States","US","New York","Franklin","Santa Clara, Santa Clara Tract, Madawaska Flow",44.52,-74.37,"WGS84",3000,,,3,"Picoides villosus","species",3,,
444,"AMNH","2011-06-07",2011,6,7,2011,6,7,"7 or 10 Jun 2011",3,"United States","US","New York","Franklin","Santa Clara, Santa Clara Tract, Madawaska Flow",44.52,-74.37,"WGS84",3000,,,3,"Picoides arcticus","species",3,,
445,"AMNH","2011-06-10",2011,6,10,2011,6,10,"2011-06-10",3,"United States","US","New York","Franklin","Santa Clara, Santa Clara Tract, Madawaska Flow",44.52,-74.37,"WGS84",3000,,,3,"Dendroica magnolia","species",3,,
446,"AMNH","2011-06-10",2011,6,10,2011,6,10,"2011-06-10",3,"United States","US","New York","Franklin","Santa Clara, Santa Clara Tract, Madawaska Flow",44.52,-74.37,"WGS84",3000,,,3,"Parus hudsonicus","species",3,,
447,"AMNH","2011-06-10",2011,6,10,2011,6,10,"2011-06-10",3,"United States","US","New York","Franklin","Santa Clara, Santa Clara Tract, Madawaska Flow",44.52,-74.37,"WGS84",3000,,,3,"Dendroica pinus","species",3,,
448,"AMNH","2011-08-20",2011,8,20,2011,8,20,"2011-08-20",3,"United States","US","New York","Suffolk","1.5 miles south of Rocky Point",40.93,-72.93,"WGS84",1500,,,3,"Coccyzus americanus","species",3,,
449,"AMNH","2011-04-28",2011,4,28,2011,4,28,"2011-04-28",3,"United States","US","New York","Ulster","Saugerties, Phillips Road",42.06,-74.03,"WGS84",1000,,,3,"Turdus migratorius","species",3,,
450,"AMNH","2011-04-22",2011,4,22,2011,4,22,"2011-04-22",3,"United States","US","New York","Ulster","Saugerties, Phillips Road",42.06,-74.03,"WGS84",1000,,,3,"Picoides pubescens","species",3,,
451,"AMNH","2011-04-22",2011,4,22,2011,4,22,"2011-04-22",3,"United States","US","New York","Ulster","Saugerties, Phillips Road",42.06,-74.03,"WGS84",1000,,,3,"Picoides pubescens","species",3,,
452,"AMNH","2011-04-22",2011,4,22,2011,4,22,"2011-04-22",3,"United States","US","New York","Ulster","Saugerties, Phillips Road",42.06,-74.03,"WGS84",1000,,,3,"Picoides pubescens","species",3,,
453,"AMNH","2011-04-22",2011,4,22,2011,4,22,"2011-04-22",3,"United States","US","New York","Ulster","Saugerties, Phillips Road",42.06,-74.03,"WGS84",1000,,,3,"Picoides villosus","species",3,,
454,"AMNH","2011-05-25",2011,5,25,2011,5,25,"2011-05-25",3,"United States","US","New York","Suffolk","1 mile west and 2 miles north of Manorville",40.88,-72.83,"WGS84",1610,,,3,"Dumetella carolinensis","species",3,,
455,"AMNH","2011-05-25",2011,5,25,2011,5,25,"2011-05-25",3,"United States","US","New York","Suffolk","1 mile west and 2 miles north of Manorville",40.88,-72.83,"WGS84",1610,,,3,"Bombycilla cedrorum","species",3,,
456,"AMNH","2011-05-25",2011,5,25,2011,5,25,"2011-05-25",3,"United States","US","New York","Suffolk","1 mile west and 2 miles north of Manorville",40.88,-72.83,"WGS84",1610,,,3,"Turdus migratorius","species",3,,
457,"AMNH","2011-05-26",2011,5,26,2011,5,26,"2011-05-26",3,"United States","US","New York","Suffolk","1 mile west and 2 miles north of Manorville",40.88,-72.83,"WGS84",1610,,,3,"Turdus migratorius","species",3,,
458,"AMNH","2011-05-26",2011,5,26,2011,5,26,"2011-05-26",3,"United States","US","New York","Suffolk","1 mile west and 2 miles north of Manorville",40.88,-72.83,"WGS84",1610,,,3,"Myiarchus crinitus","species",3,,
459,"AMNH","2011-05-27",2011,5,27,2011,5,27,"2011-05-27",3,"United States","US","New York","Suffolk","1 mile west and 2 miles north of Manorville",40.88,-72.83,"WGS84",1610,,,3,"Dumetella carolinensis","species",3,,
460,"AMNH","2011-05-27",2011,5,27,2011,5,27,"2011-05-27",3,"United States","US","New York","Suffolk","1 mile west and 2 miles north of Manorville",40.88,-72.83,"WGS84",1610,,,3,"Dumetella carolinensis","species",3,,
461,"AMNH","2011-05-28",2011,5,28,2011,5,28,"2011-05-28",3,"United States","US","New York","Suffolk","1 mile west and 2 miles north of Manorville",40.88,-72.83,"WGS84",1610,,,3,"Dendroica pinus","species",3,,
462,"AMNH","2011-05-28",2011,5,28,2011,5,28,"2011-05-28",3,"United States","US","New York","Suffolk","1 mile west and 2 miles north of Manorville",40.88,-72.83,"WGS84",1610,,,3,"Geothlypis trichas","species",3,,
463,"AMNH","2011-05-29",2011,5,29,2011,5,29,"2011-05-29",3,"United States","US","New York","Suffolk","1.5 miles south of Rocky Point",40.93,-72.93,"WGS84",1500,,,3,"Pipilo erythrophthalmus","species",3,,
464,"AMNH","2011-05-29",2011,5,29,2011,5,29,"2011-05-29",3,"United States","US","New York","Suffolk","1.5 miles south of Rocky Point",40.93,-72.93,"WGS84",1500,,,3,"Dendroica pinus","species",3,,
465,"AMNH","2011-05-29",2011,5,29,2011,5,29,"2011-05-29",3,"United States","US","New York","Suffolk","1.5 miles south of Rocky Point",40.93,-72.93,"WGS84",1500,,,3,"Cyanocitta cristata","species",3,,
466,"AMNH","2011-05-29",2011,5,29,2011,5,29,"2011-05-29",3,"United States","US","New York","Suffolk","1.5 miles south of Rocky Point",40.93,-72.93,"WGS84",1500,,,3,"Parus atricapillus","species",3,,
467,"AMNH","2011-05-30",2011,5,30,2011,5,30,"2011-05-30",3,"United States","US","New York","Suffolk","1.5 miles south of Rocky Point",40.93,-72.93,"WGS84",1500,,,3,"Sialia sialis","species",3,,
468,"AMNH","2011-05-30",2011,5,30,2011,5,30,"2011-05-30",3,"United States","US","New York","Suffolk","1.5 miles south of Rocky Point",40.93,-72.93,"WGS84",1500,,,3,"Dumetella carolinensis","species",3,,
469,"AMNH","2011-05-30",2011,5,30,2011,5,30,"2011-05-30",3,"United States","US","New York","Suffolk","1.5 miles south of Rocky Point",40.93,-72.93,"WGS84",1500,,,3,"Tachycineta bicolor","species",3,,
470,"AMNH","2011-05-31",2011,5,31,2011,5,31,"2011-05-31",3,"United States","US","New York","Suffolk","1.5 miles south of Rocky Point",40.93,-72.93,"WGS84",1500,,,3,"Seiurus aurocapilla","species",2,,
471,"AMNH","2011-05-31",2011,5,31,2011,5,31,"2011-05-31",3,"United States","US","New York","Suffolk","1.5 miles south of Rocky Point",40.93,-72.93,"WGS84",1500,,,3,"Dendroica discolor","species",3,,
472,"AMNH","2011-05-31",2011,5,31,2011,5,31,"2011-05-31",3,"United States","US","New York","Suffolk","1.5 miles south of Rocky Point",40.93,-72.93,"WGS84",1500,,,3,"Parus atricapillus","species",3,,
473,"AMNH","2011-05-31",2011,5,31,2011,5,31,"2011-05-31",3,"United States","US","New York","Suffolk","1.5 miles south of Rocky Point",40.93,-72.93,"WGS84",1500,,,3,"Dumetella carolinensis","species",3,,
474,"AMNH","2011-05-31",2011,5,31,2011,5,31,"2011-05-31",3,"United States","US","New York","Suffolk","1.5 miles south of Rocky Point",40.93,-72.93,"WGS84",1500,,,3,"Cyanocitta cristata","species",3,,
475,"AMNH","2011-05-31",2011,5,31,2011,5,31,"2011-05-31",3,"United States","US","New York","Suffolk","1.5 miles south of Rocky Point",40.93,-72.93,"WGS84",1500,,,3,"Toxostoma rufum","species",3,,
476,"AMNH","2011-06-07",2011,6,7,2011,6,7,"2011-06-07",3,"United States","US","New York","Franklin","Santa Clara, Santa Clara Tract, Madawaska Flow",44.52,-74.37,"WGS84",3000,,,3,"Seiurus aurocapilla","species",2,,
477,"AMNH","2011-06-07",2011,6,7,2011,6,7,"2011-06-07",3,"United States","US","New York","Franklin","Santa Clara, Santa Clara Tract, Madawaska Flow",44.52,-74.37,"WGS84",3000,,,3,"Regulus satrapa","species",3,,
478,"AMNH","2011-06-07",2011,6,7,2011,6,7,"2011-06-07",3,"United States","US","New York","Franklin","Santa Clara, Santa Clara Tract, Madawaska Flow",44.52,-74.37,"WGS84",3000,,,3,"Cyanocitta cristata","species",3,,
479,"AMNH","2011-06-08",2011,6,8,2011,6,8,"2011-06-08",3,"United States","US","New York","Franklin","Santa Clara, Santa Clara Tract, Madawaska Flow",44.52,-74.37,"WGS84",3000,,,3,"Vermivora ruficapilla","species",3,,
480,"AMNH","2011-06-08",2011,6,8,2011,6,8,"2011-06-08",3,"United States","US","New York","Franklin","Santa Clara, Santa Clara Tract, Madawaska Flow",44.52,-74.37,"WGS84",3000,,,3,"Vermivora ruficapilla","species",3,,
481,"AMNH","2011-06-08",2011,6,8,2011,6,8,"2011-06-08",3,"United States","US","New York","Franklin","Santa Clara, Santa Clara Tract, Madawaska Flow",44.52,-74.37,"WGS84",3000,,,3,"Sitta canadensis","species",3,,
482,"AMNH","2011-06-08",2011,6,8,2011,6,8,"2011-06-08",3,"United States","US","New York","Franklin","Santa Clara, Santa Clara Tract, Madawaska Flow",44.52,-74.37,"WGS84",3000,,,3,"Sitta canadensis","species",3,,
483,"AMNH","2011-06-08",2011,6,8,2011,6,8,"2011-06-08",3,"United States","US","New York","Franklin","Santa Clara, Santa Clara Tract, Madawaska Flow",44.52,-74.37,"WGS84",3000,,,3,"Parus hudsonicus","species",3,,
484,"AMNH","2011-06-08",2011,6,8,2011,6,8,"2011-06-08",3,"United States","US","New York","Franklin","Santa Clara, Santa Clara Tract, Madawaska Flow",44.52,-74.37,"WGS84",3000,,,3,"Sphyrapicus varius","species",3,,
485,"AMNH","2011-06-08",2011,6,8,2011,6,8,"2011-06-08",3,"United States","US","New York","Franklin","Santa Clara, Santa Clara Tract, Madawaska Flow",44.52,-74.37,"WGS84",3000,,,3,"Cyanocitta cristata","species",3,,
486,"AMNH","2011-06-10",2011,6,10,2011,6,10,"2011-06-10",3,"United States","US","New York","Franklin","Santa Clara, Santa Clara Tract, Madawaska Flow",44.52,-74.37,"WGS84",3000,,,3,"Cyanocitta cristata","species",3,,
487,"AMNH","2011-06-10",2011,6,10,2011,6,10,"2011-06-10",3,"United States","US","New York","Franklin","Santa Clara, Santa Clara Tract, Madawaska Flow",44.52,-74.37,"WGS84",3000,,,3,"Sphyrapicus varius","species",3,,
488,"AMNH","2011-06-11",2011,6,11,2011,6,11,"2011-06-11",3,"United States","US","New York","Franklin","Santa Clara, Santa Clara Tract, Madawaska Flow",44.52,-74.37,"WGS84",3000,,,3,"Zonotrichia albicollis","species",3,,
489,"AMNH","2011-06-11",2011,6,11,2011,6,11,"2011-06-11",3,"United States","US","New York","Franklin","Santa Clara, Santa Clara Tract, Madawaska Flow",44.52,-74.37,"WGS84",3000,,,3,"Piranga olivacea","species",3,,
490,"AMNH","2011-06-11",2011,6,11,2011,6,11,"2011-06-11",3,"United States","US","New York","Franklin","Santa Clara, Santa Clara Tract, Madawaska Flow",44.52,-74.37,"WGS84",3000,,,3,"Sphyrapicus varius","species",3,,
491,"AMNH","2011-11-26",2011,11,26,2011,11,26,"2011-11-26",3,"United States","US","New York","Ulster","Saugerties, Phillips Road",42.06,-74.03,"WGS84",1000,,,3,"Picoides pubescens","species",3,,
492,"AMNH","2011-11-26",2011,11,26,2011,11,26,"2011-11-26",3,"United States","US","New York","Ulster","Saugerties, Phillips Road",42.06,-74.03,"WGS84",1000,,,3,"Picoides pubescens","species",3,,
493,"AMNH","2011-11-26",2011,11,26,2011,11,26,"2011-11-26",3,"United States","US","New York","Ulster","Saugerties, Phillips Road",42.06,-74.03,"WGS84",1000,,,3,"Melanerpes carolinus","species",3,,
494,"AMNH","2011-05-26",2011,5,26,2011,5,26,"2011-05-26",3,"United States","US","New York","Suffolk","1 mile west and 2 miles north of Manorville",40.88,-72.83,"WGS84",1610,,,3,"Parus atricapillus","species",3,,
495,"AMNH","2011-05-29",2011,5,29,2011,5,29,"2011-05-29",3,"United States","US","New York","Suffolk","1.5 miles south of Rocky Point",40.93,-72.93,"WGS84",1500,,,3,"Dendroica pinus","species",3,,
496,"AMNH","2008-02-16",2008,2,16,2008,2,16,"2008-02-16",3,"United States","US","New York","Greene","Coxsackie, Coxsackie Flats east of 9W",42.36,-73.82,"WGS84",500,,,3,"Spizella arborea","species",3,,
497,"AMNH","2008-02-16",2008,2,16,2008,2,16,"2008-02-16",3,"United States","US","New York","Greene","Coxsackie, Coxsackie Flats east of 9W",42.36,-73.82,"WGS84",500,,,3,"Spizella arborea","species",3,,
498,"AMNH","2008-02-18",2008,2,18,2008,2,18,"2008-02-18",3,"United States","US","New York","Greene","Coxsackie, Coxsackie Flats east of 9W",42.36,-73.82,"WGS84",500,,,3,"Spizella arborea","species",3,,
499,"AMNH","2008-02-18",2008,2,18,2008,2,18,"2008-02-18",3,"United States","US","New York","Greene","Coxsackie, Coxsackie Flats east of 9W",42.36,-73.82,"WGS84",500,,,3,"Spizella arborea","species",3,,
500,"AMNH","2008-02-16",2008,2,16,2008,2,16,"2008-02-16",3,"United States","US","New York","Greene","Coxsackie, Coxsackie Flats east of 9W",42.36,-73.82,"WGS84",500,,,3,"Zonotrichia albicollis","species",3,,
501,"AMNH","2008-02-12",2008,2,12,2008,2,12,"2008-02-12",3,"United States","US","New York","Ulster","Bill Parr Farm, approx. 2 km W of Saugerties",42.07,-73.98,"WGS84",200,,,3,"Melospiza melodia","species",3,,
502,"AMNH","2008-02-12",2008,2,12,2008,2,12,"2008-02-12",3,"United States","US","New York","Ulster","Saugerties, Saxton Flats",42.14,-74.00,"WGS84",500,,,3,"Passer domesticus","species",3,,
503,"AMNH","2008-02-13",2008,2,13,2008,2,13,"2008-02-13",3,"United States","US","New York","Ulster","Saugerties, Saxton Flats",42.14,-74.00,"WGS84",500,,,3,"Passer domesticus","species",3,,
504,"AMNH","2008-02-13",2008,2,13,2008,2,13,"2008-02-13",3,"United States","US","New York","Ulster","Saugerties, Saxton Flats",42.14,-74.00,"WGS84",500,,,3,"Passer domesticus","species",3,,
505,"AMNH","2008-10-06",2008,10,6,2008,10,6,"2008-10-06",3,"United States","US","New York","Ulster","Saugerties, Phillips Road",42.06,-74.03,"WGS84",1000,,,3,"Dendroica striata","species",3,,
506,"AMNH","2008-10-06",2008,10,6,2008,10,6,"2008-10-06",3,"United States","US","New York","Ulster","Saugerties, Phillips Road",42.06,-74.03,"WGS84",1000,,,3,"Dendroica coronata","species",3,,
507,"AMNH","2009-04-11",2009,4,11,2009,4,11,"2009-04-11",3,"United States","US","New York","Ulster","Saugerties, Phillips Road",42.06,-74.03,"WGS84",1000,,,3,"Parus atricapillus","species",3,,
508,"AMNH","2009-04-11",2009,4,11,2009,4,11,"2009-04-11",3,"United States","US","New York","Ulster","Saugerties, Phillips Road",42.06,-74.03,"WGS84",1000,,,3,"Molothrus ater","species",3,,
509,"AMNH","2010-09-22",2010,9,22,2010,9,22,"2010-09-22",3,"Australia","AU","Western Australia",,"Lesmurdie",-32.00,116.03,"WGS84",10000,,,3,"Anthochaera carunculata","subspecies",3,,
510,"AMNH","2010-06-16",2010,6,16,2010,6,16,"2010-06-16",3,"United States","US","New York","Franklin","Santa Clara, Santa Clara Tract, Madawaska Flow",44.52,-74.37,"WGS84",3000,,,3,"Sitta canadensis","species",3,,
511,"AMNH","2010-06-16",2010,6,16,2010,6,16,"2010-06-16",3,"United States","US","New York","Franklin","Santa Clara, Santa Clara Tract, Madawaska Flow",44.52,-74.37,"WGS84",3000,,,3,"Sitta canadensis","species",3,,
512,"AMNH","2007-05-30",2007,5,30,2007,5,30,"2007-05-30",3,"United States","US","New York","Ulster","Saugerties, George Sickle Road",42.06,-74.02,"WGS84",1000,,,3,"Melanerpes carolinus","species",3,,
513,"AMNH","2007-05-30",2007,5,30,2007,5,30,"2007-05-30",3,"United States","US","New York","Ulster","Woodstock, Woodstock Mountains, end of Reynold's Lane",42.06,-74.15,"WGS84",2000,,,3,"Sphyrapicus varius","species",3,,
514,"AMNH","2007-05-31",2007,5,31,2007,5,31,"2007-05-31",3,"United States","US","New York","Ulster","Saugerties, George Sickle Road",42.06,-74.02,"WGS84",1000,,,3,"Dryocopus pileatus","species",3,,
515,"AMNH","2007-05-31",2007,5,31,2007,5,31,"2007-05-31",3,"United States","US","New York","Ulster","Saugerties, George Sickle Road",42.06,-74.02,"WGS84",1000,,,3,"Sayornis phoebe","species",3,,
516,"AMNH","2007-05-28",2007,5,28,2007,5,28,"2007-05-28",3,"United States","US","New York","Greene","Palenville, Malden Avenue",42.17,-74.03,"WGS84",500,,,3,"Vireo olivaceus","species",3,,
517,"AMNH","2007-05-29",2007,5,29,2007,5,29,"2007-05-29",3,"United States","US","New York","Albany","Preston Hollow, Schuessler Lane",42.42,-74.26,"WGS84",250,,,3,"Vireo olivaceus","species",3,,
518,"AMNH","2007-05-30",2007,5,30,2007,5,30,"2007-05-30",3,"United States","US","New York","Ulster","Woodstock, Woodstock Mountains, end of Reynold's Lane",42.06,-74.15,"WGS84",2000,,,3,"Vireo olivaceus","species",3,,
519,"AMNH","2007-05-29",2007,5,29,2007,5,29,"2007-05-29",3,"United States","US","New York","Albany","Preston Hollow, Pucker Street",42.42,-74.26,"WGS84",250,,,3,"Tachycineta bicolor","species",3,,
520,"AMNH","2007-05-31",2007,5,31,2007,5,31,"2007-05-31",3,"United States","US","New York","Ulster","Saugerties, George Sickle Road",42.06,-74.02,"WGS84",1000,,,3,"Sitta canadensis","species",3,,
521,"AMNH","2007-05-31",2007,5,31,2007,5,31,"2007-05-31",3,"United States","US","New York","Ulster","Saugerties, George Sickle Road",42.06,-74.02,"WGS84",1000,,,3,"Hylocichla mustelina","species",3,,
522,"AMNH","2007-06-01",2007,6,1,2007,6,1,"2007-06-01",3,"United States","US","New York","Ulster","Oliverea, Rt. 47",42.06,-74.44,"WGS84",3000,,,3,"Turdus migratorius","species",3,,
523,"AMNH","2007-06-01",2007,6,1,2007,6,1,"2007-06-01",3,"United States","US","New York","Ulster","Oliverea, Rt. 47",42.06,-74.44,"WGS84",3000,,,3,"Turdus migratorius","species",3,,
524,"AMNH","2007-06-01",2007,6,1,2007,6,1,"2007-06-01",3,"United States","US","New York","Ulster","Oliverea, Rt. 47",42.06,-74.44,"WGS84",3000,,,3,"Turdus migratorius","species",3,,
525,"AMNH","2007-05-28",2007,5,28,2007,5,28,"2007-05-28",3,"United States","US","New York","Greene","Palenville, Malden Avenue",42.17,-74.03,"WGS84",500,,,3,"Bombycilla cedrorum","species",3,,
526,"AMNH","2007-05-28",2007,5,28,2007,5,28,"2007-05-28",3,"United States","US","New York","Ulster","Saugerties, Phillips Road",42.06,-74.03,"WGS84",1000,,,3,"Mniotilta varia","species",3,,
527,"AMNH","2007-05-30",2007,5,30,2007,5,30,"2007-05-30",3,"United States","US","New York","Ulster","Woodstock, Woodstock Mountains, end of Reynold's Lane",42.06,-74.15,"WGS84",2000,,,3,"Seiurus aurocapilla","species",2,,
528,"AMNH","2007-05-30",2007,5,30,2007,5,30,"2007-05-30",3,"United States","US","New York","Ulster","Woodstock, Woodstock Mountains, end of Reynold's Lane",42.06,-74.15,"WGS84",2000,,,3,"Seiurus aurocapilla","species",2,,
529,"AMNH","2007-05-28",2007,5,28,2007,5,28,"2007-05-28",3,"United States","US","New York","Greene","Palenville, Malden Avenue",42.17,-74.03,"WGS84",500,,,3,"Quiscalus quiscula","species",3,,
530,"AMNH","2007-05-29",2007,5,29,2007,5,29,"2007-05-29",3,"United States","US","New York","Albany","Preston Hollow, Pucker Street",42.42,-74.26,"WGS84",250,,,3,"Icterus galbula","species",3,,
531,"AMNH","2008-02-14",2008,2,14,2008,2,14,"2008-02-14",3,"United States","US","New York","Ulster","Saugerties, Saxton Flats",42.14,-74.00,"WGS84",500,,,3,"Melanerpes carolinus","species",3,,
532,"AMNH","2008-02-19",2008,2,19,2008,2,19,"2008-02-19",3,"United States","US","New York","Essex","Wadhams, Sayre Farm",44.26,-73.45,"WGS84",250,,,3,"Picoides villosus","species",3,,
533,"AMNH","2008-02-21",2008,2,21,2008,2,21,"2008-02-21",3,"United States","US","New York","Ulster","Saugerties, Saxton Flats",42.14,-74.00,"WGS84",500,,,3,"Picoides villosus","species",3,,
534,"AMNH","2008-02-12",2008,2,12,2008,2,12,"2008-02-12",3,"United States","US","New York","Ulster","Saugerties, Saxton Flats",42.14,-74.00,"WGS84",500,,,3,"Parus bicolor","species",3,,
535,"AMNH","2008-02-12",2008,2,12,2008,2,12,"2008-02-12",3,"United States","US","New York","Ulster","Saugerties, Saxton Flats",42.14,-74.00,"WGS84",500,,,3,"Parus bicolor","species",3,,
536,"AMNH","2008-02-12",2008,2,12,2008,2,12,"2008-02-12",3,"United States","US","New York","Ulster","Saugerties, Saxton Flats",42.14,-74.00,"WGS84",500,,,3,"Parus bicolor","species",3,,
537,"AMNH","2008-02-20",2008,2,20,2008,2,20,"2008-02-20",3,"United States","US","New York","Essex","Bloomingdale, County Road 55, Bloomingdale Bog",44.41,-74.12,"WGS84",225,,,3,"Parus atricapillus","species",3,,
538,"AMNH","2008-02-19",2008,2,19,2008,2,19,"2008-02-19",3,"United States","US","New York","Essex","Bloomingdale, County Road 55, Bloomingdale Bog",44.41,-74.12,"WGS84",225,,,3,"Sitta canadensis","species",3,,
539,"AMNH","2008-02-19",2008,2,19,2008,2,19,"2008-02-19",3,"United States","US","New York","Essex","Bloomingdale, County Road 55, Bloomingdale Bog",44.41,-74.12,"WGS84",225,,,3,"Sitta canadensis","species",3,,
540,"AMNH","2008-02-17",2008,2,17,2008,2,17,"2008-02-17",3,"United States","US","New York","Ulster","Saugerties, Phillips Road",42.06,-74.03,"WGS84",1000,,,3,"Sitta carolinensis","species",3,,
541,"AMNH","2008-02-17",2008,2,17,2008,2,17,"2008-02-17",3,"United States","US","New York","Ulster","Bill Parr Farm, approx. 2 km W of Saugerties",42.07,-73.98,"WGS84",200,,,3,"Sitta carolinensis","species",3,,
542,"AMNH","2008-02-17",2008,2,17,2008,2,17,"2008-02-17",3,"United States","US","New York","Ulster","Bill Parr Farm, approx. 2 km W of Saugerties",42.07,-73.98,"WGS84",200,,,3,"Sitta carolinensis","species",3,,
543,"AMNH","2008-02-19",2008,2,19,2008,2,19,"2008-02-19",3,"United States","US","New York","Essex","Wadhams, Sayre Farm",44.26,-73.45,"WGS84",250,,,3,"Bombycilla cedrorum","species",3,,
544,"AMNH","2008-02-19",2008,2,19,2008,2,19,"2008-02-19",3,"United States","US","New York","Essex","Wadhams, Sayre Farm",44.26,-73.45,"WGS84",250,,,3,"Bombycilla cedrorum","species",3,,
545,"AMNH","2008-02-19",2008,2,19,2008,2,19,"2008-02-19",3,"United States","US","New York","Essex","Elizabethtown, County Road 8",44.23,-73.55,"WGS84",250,,,3,"Carduelis flammea","species",3,,
546,"AMNH","2008-02-19",2008,2,19,2008,2,19,"2008-02-19",3,"United States","US","New York","Essex","Elizabethtown, County Road 8",44.23,-73.55,"WGS84",250,,,3,"Carduelis flammea","species",3,,
547,"AMNH","2008-02-17",2008,2,17,2008,2,17,"2008-02-17",3,"United States","US","New York","Ulster","Bill Parr Farm, approx. 2 km W of Saugerties",42.07,-73.98,"WGS84",200,,,3,"Carpodacus mexicanus","species",3,,
548,"AMNH","2008-02-16",2008,2,16,2008,2,16,"2008-02-16",3,"United States","US","New York","Greene","Coxsackie, Coxsackie Flats east of 9W",42.36,-73.82,"WGS84",500,,,3,"Parus atricapillus","species",3,,
549,"AMNH","2008-02-13",2008,2,13,2008,2,13,"2008-02-13",3,"United States","US","New York","Ulster","Saugerties, Saxton Flats",42.14,-74.00,"WGS84",500,,,3,"Parus bicolor","species",3,,
550,"AMNH","2008-02-13",2008,2,13,2008,2,13,"2008-02-13",3,"United States","US","New York","Ulster","Saugerties, Saxton Flats",42.14,-74.00,"WGS84",500,,,3,"Spizella arborea","species",3,,
551,"AMNH","2008-02-13",2008,2,13,2008,2,13,"2008-02-13",3,"United States","US","New York","Ulster","Saugerties, Saxton Flats",42.14,-74.00,"WGS84",500,,,3,"Junco hyemalis","species",3,,
552,"AMNH","2008-04-20",2008,4,20,2008,4,20,"2008-04-20",3,"United States","US","New York","Suffolk","Patchogue, Montauk Highway and Hewlett Avenue",40.77,-72.98,"WGS84",500,,,3,"Sitta canadensis","species",3,,
553,"AMNH","2008-04-20",2008,4,20,2008,4,20,"2008-04-20",3,"United States","US","New York","Suffolk","Patchogue, Montauk Highway and Hewlett Avenue",40.77,-72.98,"WGS84",500,,,3,"Dendroica pinus","species",3,,
554,"AMNH","2008-07-20",2008,7,20,2008,7,20,"2008-07-20",3,"United States","US","New York","Suffolk","Patchogue, Montauk Highway and Hewlett Avenue",40.77,-72.98,"WGS84",500,,,3,"Pipilo erythrophthalmus","species",3,,
555,"AMNH","2008-06-18",2008,6,18,2008,6,18,"2008-06-18",3,"United States","US","New York","Ulster","Bill Parr Farm, approx. 2 km W of Saugerties",42.07,-73.98,"WGS84",200,,,3,"Bombycilla cedrorum","species",3,,
556,"AMNH","2008-06-18",2008,6,18,2008,6,18,"2008-06-18",3,"United States","US","New York","Ulster","Bill Parr Farm, approx. 2 km W of Saugerties",42.07,-73.98,"WGS84",200,,,3,"Dumetella carolinensis","species",3,,
557,"AMNH","2008-06-18",2008,6,18,2008,6,18,"2008-06-18",3,"United States","US","New York","Ulster","Bill Parr Farm, approx. 2 km W of Saugerties",42.07,-73.98,"WGS84",200,,,3,"Dumetella carolinensis","species",3,,
558,"AMNH","2008-06-18",2008,6,18,2008,6,18,"2008-06-18",3,"United States","US","New York","Ulster","Bill Parr Farm, approx. 2 km W of Saugerties",42.07,-73.98,"WGS84",200,,,3,"Agelaius phoeniceus","species",3,,
559,"AMNH","2008-06-19",2008,6,19,2008,6,19,"2008-06-19",3,"United States","US","New York","Ulster","Route 47, Giant Ledge",42.04,-74.39,"WGS84",2000,,,3,"Vireo solitarius","species",3,,
560,"AMNH","2008-06-19",2008,6,19,2008,6,19,"2008-06-19",3,"United States","US","New York","Ulster","Route 47, Giant Ledge",42.04,-74.39,"WGS84",2000,,,3,"Vireo olivaceus","species",3,,
561,"AMNH","2008-06-19",2008,6,19,2008,6,19,"2008-06-19",3,"United States","US","New York","Ulster","Route 47, Giant Ledge",42.04,-74.39,"WGS84",2000,,,3,"Vireo olivaceus","species",3,,
562,"AMNH","2008-06-19",2008,6,19,2008,6,19,"2008-06-19",3,"United States","US","New York","Ulster","Route 47, Giant Ledge",42.04,-74.39,"WGS84",2000,,,3,"Catharus guttatus","species",3,,
563,"AMNH","2008-06-19",2008,6,19,2008,6,19,"2008-06-19",3,"United States","US","New York","Ulster","Route 47, Giant Ledge",42.04,-74.39,"WGS84",2000,,,3,"Turdus migratorius","species",3,,
564,"AMNH","2008-06-19",2008,6,19,2008,6,19,"2008-06-19",3,"United States","US","New York","Ulster","Route 47, Giant Ledge",42.04,-74.39,"WGS84",2000,,,3,"Dendroica fusca","species",3,,
565,"AMNH","2008-06-19",2008,6,19,2008,6,19,"2008-06-19",3,"United States","US","New York","Ulster","Route 47, Giant Ledge",42.04,-74.39,"WGS84",2000,,,3,"Dendroica caerulescens","species",3,,
566,"AMNH","2008-06-19",2008,6,19,2008,6,19,"2008-06-19",3,"United States","US","New York","Ulster","Route 47, Giant Ledge",42.04,-74.39,"WGS84",2000,,,3,"Dendroica virens","species",3,,
567,"AMNH","2008-06-19",2008,6,19,2008,6,19,"2008-06-19",3,"United States","US","New York","Ulster","Route 47, Giant Ledge",42.04,-74.39,"WGS84",2000,,,3,"Dendroica virens","species",3,,
568,"AMNH","2008-06-19",2008,6,19,2008,6,19,"2008-06-19",3,"United States","US","New York","Ulster","Route 47, Giant Ledge",42.04,-74.39,"WGS84",2000,,,3,"Seiurus aurocapilla","species",2,,
569,"AMNH","2008-06-19",2008,6,19,2008,6,19,"2008-06-19",3,"United States","US","New York","Ulster","Route 47, Giant Ledge",42.04,-74.39,"WGS84",2000,,,3,"Junco hyemalis","species",3,,
570,"AMNH","2008-06-19",2008,6,19,2008,6,19,"2008-06-19",3,"United States","US","New York","Ulster","Route 47, Giant Ledge",42.04,-74.39,"WGS84",2000,,,3,"Pheucticus ludovicianus","species",3,,
571,"AMNH","2008-06-21",2008,6,21,2008,6,21,"2008-06-21",3,"United States","US","New York","Ulster","Saugerties, George Sickle Road",42.06,-74.02,"WGS84",1000,,,3,"Sayornis phoebe","species",3,,
572,"AMNH","2008-06-21",2008,6,21,2008,6,21,"2008-06-21",3,"United States","US","New York","Ulster","Saugerties, George Sickle Road",42.06,-74.02,"WGS84",1000,,,3,"Tyrannus tyrannus","species",3,,
573,"AMNH","2008-06-21",2008,6,21,2008,6,21,"2008-06-21",3,"United States","US","New York","Ulster","Saugerties, George Sickle Road",42.06,-74.02,"WGS84",1000,,,3,"Myiarchus crinitus","species",3,,
574,"AMNH","2008-06-21",2008,6,21,2008,6,21,"2008-06-21",3,"United States","US","New York","Ulster","Saugerties, George Sickle Road",42.06,-74.02,"WGS84",1000,,,3,"Certhia americana","species",3,,
575,"AMNH","2008-06-20",2008,6,20,2008,6,20,"2008-06-20",3,"United States","US","New York","Ulster","Saugerties, George Sickle Road",42.06,-74.02,"WGS84",1000,,,3,"Carduelis tristis","species",3,,
576,"AMNH","2008-06-20",2008,6,20,2008,6,20,"2008-06-20",3,"United States","US","New York","Ulster","Saugerties, George Sickle Road",42.06,-74.02,"WGS84",1000,,,3,"Carduelis tristis","species",3,,
577,"AMNH","2008-06-20",2008,6,20,2008,6,20,"2008-06-20",3,"United States","US","New York","Ulster","Saugerties, George Sickle Road",42.06,-74.02,"WGS84",1000,,,3,"Carduelis tristis","species",3,,
578,"AMNH","2008-06-21",2008,6,21,2008,6,21,"2008-06-21",3,"United States","US","New York","Ulster","Saugerties, George Sickle Road",42.06,-74.02,"WGS84",1000,,,3,"Carduelis tristis","species",3,,
579,"AMNH","2008-06-21",2008,6,21,2008,6,21,"2008-06-21",3,"United States","US","New York","Ulster","Saugerties, George Sickle Road",42.06,-74.02,"WGS84",1000,,,3,"Seiurus aurocapilla","species",2,,
580,"AMNH","2008-06-22",2008,6,22,2008,6,22,"2008-06-22",3,"United States","US","New York","Ulster","Woodstock, Woodstock Mountains, end of Reynold's Lane",42.06,-74.15,"WGS84",2000,,,3,"Seiurus aurocapilla","species",2,,
581,"AMNH","2008-06-21",2008,6,21,2008,6,21,"2008-06-21",3,"United States","US","New York","Ulster","Saugerties, George Sickle Road",42.06,-74.02,"WGS84",1000,,,3,"Agelaius phoeniceus","species",3,,
582,"AMNH","2008-06-21",2008,6,21,2008,6,21,"2008-06-21",3,"United States","US","New York","Ulster","Woodstock, Woodstock Mountains, end of Reynold's Lane",42.06,-74.15,"WGS84",2000,,,3,"Sphyrapicus varius","species",3,,
583,"AMNH","2008-06-21",2008,6,21,2008,6,21,"2008-06-21",3,"United States","US","New York","Ulster","Woodstock, Woodstock Mountains, end of Reynold's Lane",42.06,-74.15,"WGS84",2000,,,3,"Dendroica virens","species",3,,
584,"AMNH","2008-06-21",2008,6,21,2008,6,21,"2008-06-21",3,"United States","US","New York","Ulster","Woodstock, Woodstock Mountains, end of Reynold's Lane",42.06,-74.15,"WGS84",2000,,,3,"Piranga olivacea","species",3,,
585,"AMNH","2008-10-06",2008,10,6,2008,10,6,"2008-10-06",3,"United States","US","New York","Ulster","Saugerties, Phillips Road",42.06,-74.03,"WGS84",1000,,,3,"Melanerpes carolinus","species",3,,
586,"AMNH","2008-10-06",2008,10,6,2008,10,6,"2008-10-06",3,"United States","US","New York","Ulster","Saugerties, Phillips Road",42.06,-74.03,"WGS84",1000,,,3,"Picoides villosus","species",3,,
587,"AMNH","2008-10-05",2008,10,5,2008,10,5,"2008-10-05",3,"United States","US","New York","Greene","Palenville, Malden Ave., Robinson Cabin",42.17,-74.03,"WGS84",500,,,3,"Sphyrapicus varius","species",3,,
588,"AMNH","2009-06-03",2009,6,3,2009,6,3,"2009-06-03",3,"United States","US","New York","Hamilton","Inlet, Moose River Rd., Moose River Plains, Helldiver Pond",43.67,-74.69,"WGS84",500,,,3,"Picoides villosus","species",3,,
589,"AMNH","2009-06-09",2009,6,9,2009,6,9,"2009-06-09",3,"United States","US","New York","Hamilton","Inlet, Moose River Rd., Moose River Plains, Lost Ponds",43.68,-74.66,"WGS84",1300,,,3,"Picoides villosus","species",3,,
590,"AMNH","2009-06-10",2009,6,10,2009,6,10,"2009-06-10",3,"United States","US","New York","Hamilton","Raquette Lake, Uncas Rd., Brown's Tract Ponds",43.81,-74.70,"WGS84",500,,,3,"Picoides villosus","species",3,,
591,"AMNH","2009-06-11",2009,6,11,2009,6,11,"2009-06-11",3,"United States","US","New York","Hamilton","Raquette Lake, Uncas Rd., Brown's Tract Ponds",43.81,-74.70,"WGS84",500,,,3,"Picoides villosus","species",3,,
592,"AMNH","2009-06-12",2009,6,12,2009,6,12,"2009-06-12",3,"United States","US","New York","Hamilton","Raquette Lake, Uncas Rd., Brown's Tract Ponds",43.81,-74.70,"WGS84",500,,,3,"Picoides villosus","species",3,,
593,"AMNH","2009-06-06",2009,6,6,2009,6,6,"2009-06-06",3,"United States","US","New York","Hamilton","Inlet, Moose River Rd., Moose River Plains, Mitchell Pond Trail Head",43.67,-74.74,"WGS84",500,,,3,"Picoides arcticus","species",3,,
594,"AMNH","2009-06-11",2009,6,11,2009,6,11,"2009-06-11",3,"United States","US","New York","Hamilton","Raquette Lake, Uncas Rd., Brown's Tract Ponds",43.81,-74.70,"WGS84",500,,,3,"Picoides arcticus","species",3,,
595,"AMNH","2009-06-08",2009,6,8,2009,6,8,"2009-06-08",3,"United States","US","New York","Hamilton","Raquette Lake, Uncas Rd., Brown's Tract Ponds",43.81,-74.70,"WGS84",500,,,3,"Empidonax alnorum","species",3,,
596,"AMNH","2009-06-05",2009,6,5,2009,6,5,"2009-06-05",3,"United States","US","New York","Hamilton","Inlet, Moose River Rd., Moose River Plains, Lost Ponds",43.68,-74.66,"WGS84",1300,,,3,"Empidonax flaviventris","species",3,,
597,"AMNH","2009-06-05",2009,6,5,2009,6,5,"2009-06-05",3,"United States","US","New York","Hamilton","Inlet, Moose River Rd., Moose River Plains, Lost Ponds",43.68,-74.66,"WGS84",1300,,,3,"Empidonax flaviventris","species",3,,
598,"AMNH","2009-06-06",2009,6,6,2009,6,6,"2009-06-06",3,"United States","US","New York","Hamilton","Inlet, Moose River Rd., Moose River Plains, Mitchell Pond Trail Head",43.67,-74.74,"WGS84",500,,,3,"Empidonax flaviventris","species",3,,
599,"AMNH","2009-06-10",2009,6,10,2009,6,10,"2009-06-10",3,"United States","US","New York","Hamilton","Raquette Lake, Uncas Rd., Brown's Tract Ponds",43.81,-74.70,"WGS84",500,,,3,"Empidonax flaviventris","species",3,,
600,"AMNH","2009-06-11",2009,6,11,2009,6,11,"2009-06-11",3,"United States","US","New York","Hamilton","Raquette Lake, Uncas Rd., Brown's Tract Ponds",43.81,-74.70,"WGS84",500,,,3,"Empidonax flaviventris","species",3,,
601,"AMNH","2009-06-01",2009,6,1,2009,6,1,"2009-06-01",3,"United States","US","New York","Herkimer","Old Forge; 3rd Lake Creek",43.72,-74.85,"WGS84",1000,,,3,"Vireo olivaceus","species",3,,
602,"AMNH","2009-06-04",2009,6,4,2009,6,4,"2009-06-04",3,"United States","US","New York","Hamilton","Inlet, Moose River Rd., Moose River Plains, Lost Ponds",43.68,-74.66,"WGS84",1300,,,3,"Vireo olivaceus","species",3,,
603,"AMNH","2009-06-07",2009,6,7,2009,6,7,"2009-06-07",3,"United States","US","New York","Hamilton","Inlet, Moose River Rd., Moose River Plains, Lost Ponds",43.68,-74.66,"WGS84",1300,,,3,"Vireo olivaceus","species",3,,
604,"AMNH","2009-06-11",2009,6,11,2009,6,11,"2009-06-11",3,"United States","US","New York","Hamilton","Raquette Lake, Uncas Rd., Brown's Tract Ponds",43.81,-74.70,"WGS84",500,,,3,"Vireo olivaceus","species",3,,
605,"AMNH","2009-06-03",2009,6,3,2009,6,3,"2009-06-03",3,"United States","US","New York","Hamilton","Inlet, Moose River Rd., Moose River Plains, Lost Ponds",43.68,-74.66,"WGS84",1300,,,3,"Vireo solitarius","species",3,,
606,"AMNH","2009-06-09",2009,6,9,2009,6,9,"2009-06-09",3,"United States","US","New York","Hamilton","Inlet, Moose River Rd., Moose River Plains, Lost Ponds",43.68,-74.66,"WGS84",1300,,,3,"Vireo solitarius","species",3,,
607,"AMNH","2009-06-10",2009,6,10,2009,6,10,"2009-06-10",3,"United States","US","New York","Hamilton","Raquette Lake, Uncas Rd., Brown's Tract Ponds",43.81,-74.70,"WGS84",500,,,3,"Vireo solitarius","species",3,,
608,"AMNH","2009-06-11",2009,6,11,2009,6,11,"2009-06-11",3,"United States","US","New York","Hamilton","Raquette Lake, Uncas Rd., Brown's Tract Ponds",43.81,-74.70,"WGS84",500,,,3,"Vireo solitarius","species",3,,
609,"AMNH","2009-06-11",2009,6,11,2009,6,11,"2009-06-11",3,"United States","US","New York","Hamilton","Raquette Lake, Uncas Rd., Brown's Tract Ponds",43.81,-74.70,"WGS84",500,,,3,"Vireo solitarius","species",3,,
610,"AMNH","2009-06-02",2009,6,2,2009,6,2,"2009-06-02",3,"United States","US","New York","Hamilton","Inlet, Moose River Rd., Moose River Plains, Mitchell Pond Trail Head",43.67,-74.74,"WGS84",500,,,3,"Cyanocitta cristata","species",3,,
611,"AMNH","2009-06-07",2009,6,7,2009,6,7,"2009-06-07",3,"United States","US","New York","Hamilton","Inlet, Moose River Rd., Moose River Plains, Lost Ponds",43.68,-74.66,"WGS84",1300,,,3,"Cyanocitta cristata","species",3,,
612,"AMNH","2009-06-04",2009,6,4,2009,6,4,"2009-06-04",3,"United States","US","New York","Hamilton","Inlet, Moose River Rd., Moose River Plains, Lost Ponds",43.68,-74.66,"WGS84",1300,,,3,"Perisoreus canadensis","species",3,,
613,"AMNH","2009-06-08",2009,6,8,2009,6,8,"2009-06-08",3,"United States","US","New York","Hamilton","Raquette Lake, Uncas Rd., Brown's Tract Ponds",43.81,-74.70,"WGS84",500,,,3,"Perisoreus canadensis","species",3,,
614,"AMNH","2009-06-08",2009,6,8,2009,6,8,"2009-06-08",3,"United States","US","New York","Hamilton","Raquette Lake, Uncas Rd., Brown's Tract Ponds",43.81,-74.70,"WGS84",500,,,3,"Perisoreus canadensis","species",3,,
615,"AMNH","2009-06-06",2009,6,6,2009,6,6,"2009-06-06",3,"United States","US","New York","Hamilton","Inlet, Moose River Rd., Moose River Plains, Mitchell Pond Trail Head",43.67,-74.74,"WGS84",500,,,3,"Parus atricapillus","species",3,,
616,"AMNH","2009-06-07",2009,6,7,2009,6,7,"2009-06-07",3,"United States","US","New York","Hamilton","Inlet, Moose River Rd., Moose River Plains, Lost Ponds",43.68,-74.66,"WGS84",1300,,,3,"Parus atricapillus","species",3,,
617,"AMNH","2009-06-09",2009,6,9,2009,6,9,"2009-06-09",3,"United States","US","New York","Hamilton","Inlet, Moose River Rd., Moose River Plains, Lost Ponds",43.68,-74.66,"WGS84",1300,,,3,"Parus atricapillus","species",3,,
618,"AMNH","2009-06-04",2009,6,4,2009,6,4,"2009-06-04",3,"United States","US","New York","Hamilton","Inlet, Moose River Rd., Moose River Plains, Lost Ponds",43.68,-74.66,"WGS84",1300,,,3,"Parus hudsonicus","species",3,,
619,"AMNH","2009-06-04",2009,6,4,2009,6,4,"2009-06-04",3,"United States","US","New York","Hamilton","Inlet, Moose River Rd., Moose River Plains, Lost Ponds",43.68,-74.66,"WGS84",1300,,,3,"Parus hudsonicus","species",3,,
620,"AMNH","2009-06-03",2009,6,3,2009,6,3,"2009-06-03",3,"United States","US","New York","Hamilton","Inlet, Moose River Rd., Moose River Plains, Helldiver Pond",43.67,-74.69,"WGS84",500,,,3,"Sitta canadensis","species",3,,
621,"AMNH","2009-06-06",2009,6,6,2009,6,6,"2009-06-06",3,"United States","US","New York","Hamilton","Inlet, Moose River Rd., Moose River Plains, Mitchell Pond Trail Head",43.67,-74.74,"WGS84",500,,,3,"Sitta canadensis","species",3,,
622,"AMNH","2009-06-10",2009,6,10,2009,6,10,"2009-06-10",3,"United States","US","New York","Hamilton","Raquette Lake, Uncas Rd., Brown's Tract Ponds",43.81,-74.70,"WGS84",500,,,3,"Certhia americana","species",3,,
623,"AMNH","2009-06-03",2009,6,3,2009,6,3,"2009-06-03",3,"United States","US","New York","Hamilton","Inlet, Moose River Rd., Moose River Plains, Lost Ponds",43.68,-74.66,"WGS84",1300,,,3,"Troglodytes troglodytes","species",3,,
624,"AMNH","2009-06-10",2009,6,10,2009,6,10,"2009-06-10",3,"United States","US","New York","Hamilton","Raquette Lake, Uncas Rd., Brown's Tract Ponds",43.81,-74.70,"WGS84",500,,,3,"Troglodytes troglodytes","species",3,,
625,"AMNH","2009-06-01",2009,6,1,2009,6,1,"2009-06-01",3,"United States","US","New York","Hamilton","Inlet, Moose River Rd., Moose River Plains, Lost Ponds",43.68,-74.66,"WGS84",1300,,,3,"Turdus migratorius","species",3,,
626,"AMNH","2009-06-01",2009,6,1,2009,6,1,"2009-06-01",3,"United States","US","New York","Hamilton","Inlet, Moose River Rd., Moose River Plains, Lost Ponds",43.68,-74.66,"WGS84",1300,,,3,"Turdus migratorius","species",3,,
627,"AMNH","2009-06-12",2009,6,12,2009,6,12,"2009-06-12",3,"United States","US","New York","Hamilton","Raquette Lake, Uncas Rd., Brown's Tract Ponds",43.81,-74.70,"WGS84",500,,,3,"Catharus ustulatus","species",3,,
628,"AMNH","2009-06-01",2009,6,1,2009,6,1,"2009-06-01",3,"United States","US","New York","Hamilton","Inlet, Moose River Rd., Moose River Plains, Lost Ponds",43.68,-74.66,"WGS84",1300,,,3,"Catharus guttatus","species",3,,
629,"AMNH","2009-06-01",2009,6,1,2009,6,1,"2009-06-01",3,"United States","US","New York","Hamilton","Inlet, Moose River Rd., Moose River Plains, Lost Ponds",43.68,-74.66,"WGS84",1300,,,3,"Parula americana","species",3,,
630,"AMNH","2009-06-07",2009,6,7,2009,6,7,"2009-06-07",3,"United States","US","New York","Hamilton","Inlet, Moose River Rd., Moose River Plains, Lost Ponds",43.68,-74.66,"WGS84",1300,,,3,"Parula americana","species",3,,
631,"AMNH","2009-06-08",2009,6,8,2009,6,8,"2009-06-08",3,"United States","US","New York","Hamilton","Inlet, Moose River Rd., Moose River Plains, Lost Ponds",43.68,-74.66,"WGS84",1300,,,3,"Parula americana","species",3,,
632,"AMNH","2009-06-09",2009,6,9,2009,6,9,"2009-06-09",3,"United States","US","New York","Hamilton","Inlet, Moose River Rd., Moose River Plains, Lost Ponds",43.68,-74.66,"WGS84",1300,,,3,"Parula americana","species",3,,
633,"AMNH","2009-06-12",2009,6,12,2009,6,12,"2009-06-12",3,"United States","US","New York","Hamilton","Raquette Lake, Uncas Rd., Brown's Tract Ponds",43.81,-74.70,"WGS84",500,,,3,"Parula americana","species",3,,
634,"AMNH","2009-06-01",2009,6,1,2009,6,1,"2009-06-01",3,"United States","US","New York","Herkimer","Old Forge; 3rd Lake Creek",43.72,-74.85,"WGS84",1000,,,3,"Vermivora ruficapilla","species",3,,
635,"AMNH","2009-06-01",2009,6,1,2009,6,1,"2009-06-01",3,"United States","US","New York","Hamilton","Inlet, Moose River Rd., Moose River Plains, Helldiver Pond",43.67,-74.69,"WGS84",500,,,3,"Vermivora ruficapilla","species",3,,
636,"AMNH","2009-06-05",2009,6,5,2009,6,5,"2009-06-05",3,"United States","US","New York","Hamilton","Inlet, Moose River Rd., Moose River Plains, Lost Ponds",43.68,-74.66,"WGS84",1300,,,3,"Vermivora ruficapilla","species",3,,
637,"AMNH","2009-06-06",2009,6,6,2009,6,6,"2009-06-06",3,"United States","US","New York","Hamilton","Inlet, Moose River Rd., Moose River Plains, Mitchell Pond Trail Head",43.67,-74.74,"WGS84",500,,,3,"Vermivora ruficapilla","species",3,,
638,"AMNH","2009-06-11",2009,6,11,2009,6,11,"2009-06-11",3,"United States","US","New York","Hamilton","Raquette Lake, Uncas Rd., Brown's Tract Ponds",43.81,-74.70,"WGS84",500,,,3,"Vermivora ruficapilla","species",3,,
639,"AMNH","2009-06-12",2009,6,12,2009,6,12,"2009-06-12",3,"United States","US","New York","Hamilton","Raquette Lake, Uncas Rd., Brown's Tract Ponds",43.81,-74.70,"WGS84",500,,,3,"Vermivora ruficapilla","species",3,,
640,"AMNH","2009-06-01",2009,6,1,2009,6,1,"2009-06-01",3,"United States","US","New York","Herkimer","Old Forge; 3rd Lake Creek",43.72,-74.85,"WGS84",1000,,,3,"Dendroica pensylvanica","species",3,,
641,"AMNH","2009-06-01",2009,6,1,2009,6,1,"2009-06-01",3,"United States","US","New York","Hamilton","Inlet, Moose River Rd., Moose River Plains, Lost Ponds",43.68,-74.66,"WGS84",1300,,,3,"Dendroica pensylvanica","species",3,,
642,"AMNH","2009-06-01",2009,6,1,2009,6,1,"2009-06-01",3,"United States","US","New York","Hamilton","Inlet, Moose River Rd., Moose River Plains, Lost Ponds",43.68,-74.66,"WGS84",1300,,,3,"Dendroica magnolia","species",3,,
643,"AMNH","2009-06-03",2009,6,3,2009,6,3,"2009-06-03",3,"United States","US","New York","Hamilton","Inlet, Moose River Rd., Moose River Plains, Lost Ponds",43.68,-74.66,"WGS84",1300,,,3,"Dendroica magnolia","species",3,,
644,"AMNH","2009-06-06",2009,6,6,2009,6,6,"2009-06-06",3,"United States","US","New York","Hamilton","Inlet, Moose River Rd., Moose River Plains, Mitchell Pond Trail Head",43.67,-74.74,"WGS84",500,,,3,"Dendroica magnolia","species",3,,
645,"AMNH","2009-06-06",2009,6,6,2009,6,6,"2009-06-06",3,"United States","US","New York","Hamilton","Inlet, Moose River Rd., Moose River Plains, Mitchell Pond Trail Head",43.67,-74.74,"WGS84",500,,,3,"Dendroica magnolia","species",3,,
646,"AMNH","2009-06-02",2009,6,2,2009,6,2,"2009-06-02",3,"United States","US","New York","Herkimer","Old Forge; 3rd Lake Creek",43.72,-74.85,"WGS84",1000,,,3,"Dendroica caerulescens","species",3,,
647,"AMNH","2009-06-01",2009,6,1,2009,6,1,"2009-06-01",3,"United States","US","New York","Hamilton","Inlet, Moose River Rd., Moose River Plains, Lost Ponds",43.68,-74.66,"WGS84",1300,,,3,"Dendroica fusca","species",3,,
648,"AMNH","2009-06-01",2009,6,1,2009,6,1,"2009-06-01",3,"United States","US","New York","Hamilton","Inlet, Moose River Rd., Moose River Plains, Lost Ponds",43.68,-74.66,"WGS84",1300,,,3,"Dendroica fusca","species",3,,
649,"AMNH","2009-06-03",2009,6,3,2009,6,3,"2009-06-03",3,"United States","US","New York","Hamilton","Inlet, Moose River Rd., Moose River Plains, Lost Ponds",43.68,-74.66,"WGS84",1300,,,3,"Dendroica fusca","species",3,,
650,"AMNH","2009-06-03",2009,6,3,2009,6,3,"2009-06-03",3,"United States","US","New York","Hamilton","Inlet, Moose River Rd., Moose River Plains, Helldiver Pond",43.67,-74.69,"WGS84",500,,,3,"Dendroica fusca","species",3,,
651,"AMNH","2009-06-05",2009,6,5,2009,6,5,"2009-06-05",3,"United States","US","New York","Hamilton","Inlet, Moose River Rd., Moose River Plains, Lost Ponds",43.68,-74.66,"WGS84",1300,,,3,"Dendroica fusca","species",3,,
652,"AMNH","2009-06-01",2009,6,1,2009,6,1,"2009-06-01",3,"United States","US","New York","Hamilton","Inlet, Moose River Rd., Moose River Plains, Lost Ponds",43.68,-74.66,"WGS84",1300,,,3,"Dendroica coronata","species",3,,
653,"AMNH","2009-06-03",2009,6,3,2009,6,3,"2009-06-03",3,"United States","US","New York","Hamilton","Inlet, Moose River Rd., Moose River Plains, Helldiver Pond",43.67,-74.69,"WGS84",500,,,3,"Dendroica coronata","species",3,,
654,"AMNH","2009-06-05",2009,6,5,2009,6,5,"2009-06-05",3,"United States","US","New York","Hamilton","Inlet, Moose River Rd., Moose River Plains, Lost Ponds",43.68,-74.66,"WGS84",1300,,,3,"Dendroica coronata","species",3,,
655,"AMNH","2009-06-07",2009,6,7,2009,6,7,"2009-06-07",3,"United States","US","New York","Hamilton","Inlet, Moose River Rd., Moose River Plains, Lost Ponds",43.68,-74.66,"WGS84",1300,,,3,"Dendroica coronata","species",3,,
656,"AMNH","2009-06-10",2009,6,10,2009,6,10,"2009-06-10",3,"United States","US","New York","Hamilton","Raquette Lake, Uncas Rd., Brown's Tract Ponds",43.81,-74.70,"WGS84",500,,,3,"Dendroica coronata","species",3,,
657,"AMNH","2009-06-11",2009,6,11,2009,6,11,"2009-06-11",3,"United States","US","New York","Hamilton","Raquette Lake, Uncas Rd., Brown's Tract Ponds",43.81,-74.70,"WGS84",500,,,3,"Dendroica coronata","species",3,,
658,"AMNH","2009-06-12",2009,6,12,2009,6,12,"2009-06-12",3,"United States","US","New York","Hamilton","Raquette Lake, Uncas Rd., Brown's Tract Ponds",43.81,-74.70,"WGS84",500,,,3,"Dendroica coronata","species",3,,
659,"AMNH","2009-06-01",2009,6,1,2009,6,1,"2009-06-01",3,"United States","US","New York","Hamilton","Inlet, Moose River Rd., Moose River Plains, Lost Ponds",43.68,-74.66,"WGS84",1300,,,3,"Dendroica virens","species",3,,
660,"AMNH","2009-06-01",2009,6,1,2009,6,1,"2009-06-01",3,"United States","US","New York","Hamilton","Inlet, Moose River Rd., Moose River Plains, Lost Ponds",43.68,-74.66,"WGS84",1300,,,3,"Dendroica virens","species",3,,
661,"AMNH","2009-06-07",2009,6,7,2009,6,7,"2009-06-07",3,"United States","US","New York","Hamilton","Inlet, Moose River Rd., Moose River Plains, Lost Ponds",43.68,-74.66,"WGS84",1300,,,3,"Dendroica virens","species",3,,
662,"AMNH","2009-06-10",2009,6,10,2009,6,10,"2009-06-10",3,"United States","US","New York","Hamilton","Raquette Lake, Uncas Rd., Brown's Tract Ponds",43.81,-74.70,"WGS84",500,,,3,"Dendroica palmarum","species",3,,
663,"AMNH","2009-06-04",2009,6,4,2009,6,4,"2009-06-04",3,"United States","US","New York","Hamilton","Inlet, Moose River Rd., Moose River Plains, Lost Ponds",43.68,-74.66,"WGS84",1300,,,3,"Setophaga ruticilla","species",3,,
664,"AMNH","2009-06-07",2009,6,7,2009,6,7,"2009-06-07",3,"United States","US","New York","Hamilton","Inlet, Moose River Rd., Moose River Plains, Lost Ponds",43.68,-74.66,"WGS84",1300,,,3,"Setophaga ruticilla","species",3,,
665,"AMNH","2009-06-04",2009,6,4,2009,6,4,"2009-06-04",3,"United States","US","New York","Hamilton","Inlet, Moose River Rd., Moose River Plains, Lost Ponds",43.68,-74.66,"WGS84",1300,,,3,"Zonotrichia albicollis","species",3,,
666,"AMNH","2009-06-04",2009,6,4,2009,6,4,"2009-06-04",3,"United States","US","New York","Hamilton","Inlet, Moose River Rd., Moose River Plains, Lost Ponds",43.68,-74.66,"WGS84",1300,,,3,"Zonotrichia albicollis","species",3,,
667,"AMNH","2009-06-07",2009,6,7,2009,6,7,"2009-06-07",3,"United States","US","New York","Hamilton","Inlet, Moose River Rd., Moose River Plains, Lost Ponds",43.68,-74.66,"WGS84",1300,,,3,"Zonotrichia albicollis","species",3,,
668,"AMNH","2009-06-12",2009,6,12,2009,6,12,"2009-06-12",3,"United States","US","New York","Hamilton","Raquette Lake, Uncas Rd., Brown's Tract Ponds",43.81,-74.70,"WGS84",500,,,3,"Zonotrichia albicollis","species",3,,
669,"AMNH","2009-06-04",2009,6,4,2009,6,4,"2009-06-04",3,"United States","US","New York","Hamilton","Inlet, Moose River Rd., Moose River Plains, Lost Ponds",43.68,-74.66,"WGS84",1300,,,3,"Melospiza lincolnii","species",3,,
670,"AMNH","2009-06-04",2009,6,4,2009,6,4,"2009-06-04",3,"United States","US","New York","Hamilton","Inlet, Moose River Rd., Moose River Plains, Lost Ponds",43.68,-74.66,"WGS84",1300,,,3,"Melospiza lincolnii","species",3,,
671,"AMNH","2009-06-04",2009,6,4,2009,6,4,"2009-06-04",3,"United States","US","New York","Hamilton","Inlet, Moose River Rd., Moose River Plains, Lost Ponds",43.68,-74.66,"WGS84",1300,,,3,"Melospiza lincolnii","species",3,,
672,"AMNH","2009-06-10",2009,6,10,2009,6,10,"2009-06-10",3,"United States","US","New York","Hamilton","Raquette Lake, Uncas Rd., Brown's Tract Ponds",43.81,-74.70,"WGS84",500,,,3,"Melospiza lincolnii","species",3,,
673,"AMNH","2009-06-10",2009,6,10,2009,6,10,"2009-06-10",3,"United States","US","New York","Hamilton","Raquette Lake, Uncas Rd., Brown's Tract Ponds",43.81,-74.70,"WGS84",500,,,3,"Melospiza lincolnii","species",3,,
674,"AMNH","2009-06-10",2009,6,10,2009,6,10,"2009-06-10",3,"United States","US","New York","Hamilton","Raquette Lake, Uncas Rd., Brown's Tract Ponds",43.81,-74.70,"WGS84",500,,,3,"Melospiza lincolnii","species",3,,
675,"AMNH","2009-06-05",2009,6,5,2009,6,5,"2009-06-05",3,"United States","US","New York","Herkimer","Old Forge, North Street, Wheeler Pond",43.74,-74.96,"WGS84",1000,,,3,"Melospiza georgiana","species",3,,
676,"AMNH","2009-07-03",2009,7,3,2009,7,3,"2009-07-03",3,"United States","US","New York","Putnam","Patterson, Doansburg Road, Green Chimneys Children's Services",41.44,-73.54,"WGS84",150,,,3,"Coragyps atratus","species",3,,
677,"AMNH","2009-07-03",2009,7,3,2009,7,3,"2009-07-03",3,"United States","US","New York","Putnam","Patterson, Doansburg Road, Green Chimneys Children's Services",41.44,-73.54,"WGS84",150,,,3,"Coragyps atratus","species",3,,
678,"AMNH","2009-04-10",2009,4,10,2009,4,10,"2009-04-10",3,"United States","US","New York","Ulster","Saugerties, Phillips Road",42.06,-74.03,"WGS84",1000,,,3,"Sphyrapicus varius","species",3,,
679,"AMNH","2009-07-12",2009,7,12,2009,7,12,"2009-07-12",3,"United States","US","New York","Sullivan","Parksville, Cooley Road",41.89,-74.68,"WGS84",1000,,,3,"Sphyrapicus varius","species",3,,
680,"AMNH","2009-08-08",2009,8,8,2009,8,8,"2009-08-08",3,"United States","US","New York","Ulster","Saugerties, Phillips Road",42.06,-74.03,"WGS84",1000,,,3,"Picoides pubescens","species",3,,
681,"AMNH","2009-08-08",2009,8,8,2009,8,8,"2009-08-08",3,"United States","US","New York","Ulster","Saugerties, Phillips Road",42.06,-74.03,"WGS84",1000,,,3,"Picoides pubescens","species",3,,
682,"AMNH","2009-06-13",2009,6,13,2009,6,13,"2009-06-13",3,"United States","US","New York","Ulster","Saugerties, George Sickle Road",42.06,-74.02,"WGS84",1000,,,3,"Vireo flavifrons","species",3,,
683,"AMNH","2009-05-30",2009,5,30,2009,5,30,"2009-05-30",3,"United States","US","New York","Ulster","Woodstock, Woodstock Mountains, end of Reynold's Lane",42.06,-74.15,"WGS84",2000,,,3,"Vireo solitarius","species",3,,
684,"AMNH","2009-07-12",2009,7,12,2009,7,12,"2009-07-12",3,"United States","US","New York","Sullivan","Parksville, Cooley Road",41.89,-74.68,"WGS84",1000,,,3,"Vireo solitarius","species",3,,
685,"AMNH","2009-05-29",2009,5,29,2009,5,29,"2009-05-29",3,"United States","US","New York","Ulster","Saugerties, George Sickle Road",42.06,-74.02,"WGS84",1000,,,3,"Vireo olivaceus","species",3,,
686,"AMNH","2009-05-29",2009,5,29,2009,5,29,"2009-05-29",3,"United States","US","New York","Ulster","Saugerties, George Sickle Road",42.06,-74.02,"WGS84",1000,,,3,"Vireo olivaceus","species",3,,
687,"AMNH","2009-05-29",2009,5,29,2009,5,29,"2009-05-29",3,"United States","US","New York","Ulster","Saugerties, George Sickle Road",42.06,-74.02,"WGS84",1000,,,3,"Vireo olivaceus","species",3,,
688,"AMNH","2009-05-29",2009,5,29,2009,5,29,"2009-05-29",3,"United States","US","New York","Ulster","Saugerties, George Sickle Road",42.06,-74.02,"WGS84",1000,,,3,"Vireo olivaceus","species",3,,
689,"AMNH","2009-05-30",2009,5,30,2009,5,30,"2009-05-30",3,"United States","US","New York","Ulster","Woodstock, Woodstock Mountains, end of Reynold's Lane",42.06,-74.15,"WGS84",2000,,,3,"Vireo olivaceus","species",3,,
690,"AMNH","2009-05-30",2009,5,30,2009,5,30,"2009-05-30",3,"United States","US","New York","Ulster","Woodstock, Woodstock Mountains, end of Reynold's Lane",42.06,-74.15,"WGS84",2000,,,3,"Vireo olivaceus","species",3,,
691,"AMNH","2009-05-29",2009,5,29,2009,5,29,"2009-05-29",3,"United States","US","New York","Ulster","Saugerties, George Sickle Road",42.06,-74.02,"WGS84",1000,,,3,"Bombycilla cedrorum","species",3,,
692,"AMNH","2009-04-10",2009,4,10,2009,4,10,"2009-04-10",3,"United States","US","New York","Ulster","Saugerties, Phillips Road",42.06,-74.03,"WGS84",1000,,,3,"Parus atricapillus","species",3,,
693,"AMNH","2009-04-10",2009,4,10,2009,4,10,"2009-04-10",3,"United States","US","New York","Ulster","Saugerties, Phillips Road",42.06,-74.03,"WGS84",1000,,,3,"Parus bicolor","species",3,,
694,"AMNH","2009-05-30",2009,5,30,2009,5,30,"2009-05-30",3,"United States","US","New York","Ulster","Woodstock, Woodstock Mountains, end of Reynold's Lane",42.06,-74.15,"WGS84",2000,,,3,"Sitta canadensis","species",3,,
695,"AMNH","2009-07-12",2009,7,12,2009,7,12,"2009-07-12",3,"United States","US","New York","Sullivan","Parksville, Cooley Road",41.89,-74.68,"WGS84",1000,,,3,"Sitta canadensis","species",3,,
696,"AMNH","2009-05-29",2009,5,29,2009,5,29,"2009-05-29",3,"United States","US","New York","Ulster","Saugerties, George Sickle Road",42.06,-74.02,"WGS84",1000,,,3,"Certhia americana","species",3,,
697,"AMNH","2009-05-29",2009,5,29,2009,5,29,"2009-05-29",3,"United States","US","New York","Ulster","Saugerties, George Sickle Road",42.06,-74.02,"WGS84",1000,,,3,"Certhia americana","species",3,,
698,"AMNH","2009-05-30",2009,5,30,2009,5,30,"2009-05-30",3,"United States","US","New York","Ulster","Woodstock, Woodstock Mountains, end of Reynold's Lane",42.06,-74.15,"WGS84",2000,,,3,"Catharus fuscescens","species",3,,
699,"AMNH","2009-08-09",2009,8,9,2009,8,9,"2009-08-09",3,"United States","US","New York","Ulster","Saugerties, Phillips Road",42.06,-74.03,"WGS84",1000,,,3,"Turdus migratorius","species",3,,
700,"AMNH","2009-05-29",2009,5,29,2009,5,29,"2009-05-29",3,"United States","US","New York","Ulster","Saugerties, George Sickle Road",42.06,-74.02,"WGS84",1000,,,3,"Carduelis tristis","species",3,,
701,"AMNH","2009-05-29",2009,5,29,2009,5,29,"2009-05-29",3,"United States","US","New York","Ulster","Saugerties, George Sickle Road",42.06,-74.02,"WGS84",1000,,,3,"Dendroica fusca","species",3,,
702,"AMNH","2009-07-11",2009,7,11,2009,7,11,"2009-07-11",3,"United States","US","New York","Sullivan","Parksville, Cooley Road",41.89,-74.68,"WGS84",1000,,,3,"Dendroica fusca","species",3,,
703,"AMNH","2009-05-30",2009,5,30,2009,5,30,"2009-05-30",3,"United States","US","New York","Ulster","Woodstock, Woodstock Mountains, end of Reynold's Lane",42.06,-74.15,"WGS84",2000,,,3,"Dendroica caerulescens","species",3,,
704,"AMNH","2009-05-30",2009,5,30,2009,5,30,"2009-05-30",3,"United States","US","New York","Ulster","Woodstock, Woodstock Mountains, end of Reynold's Lane",42.06,-74.15,"WGS84",2000,,,3,"Dendroica caerulescens","species",3,,
705,"AMNH","2009-05-29",2009,5,29,2009,5,29,"2009-05-29",3,"United States","US","New York","Ulster","Saugerties, George Sickle Road",42.06,-74.02,"WGS84",1000,,,3,"Dendroica virens","species",3,,
706,"AMNH","2009-05-30",2009,5,30,2009,5,30,"2009-05-30",3,"United States","US","New York","Ulster","Woodstock, Woodstock Mountains, end of Reynold's Lane",42.06,-74.15,"WGS84",2000,,,3,"Dendroica virens","species",3,,
707,"AMNH","2009-05-30",2009,5,30,2009,5,30,"2009-05-30",3,"United States","US","New York","Ulster","Woodstock, Woodstock Mountains, end of Reynold's Lane",42.06,-74.15,"WGS84",2000,,,3,"Dendroica virens","species",3,,
708,"AMNH","2009-05-30",2009,5,30,2009,5,30,"2009-05-30",3,"United States","US","New York","Ulster","Woodstock, Woodstock Mountains, end of Reynold's Lane",42.06,-74.15,"WGS84",2000,,,3,"Dendroica virens","species",3,,
709,"AMNH","2009-04-11",2009,4,11,2009,4,11,"2009-04-11",3,"United States","US","New York","Ulster","Saugerties, Phillips Road",42.06,-74.03,"WGS84",1000,,,3,"Dendroica pinus","species",3,,
710,"AMNH","2009-04-11",2009,4,11,2009,4,11,"2009-04-11",3,"United States","US","New York","Ulster","Saugerties, Phillips Road",42.06,-74.03,"WGS84",1000,,,3,"Dendroica pinus","species",3,,
711,"AMNH","2009-05-30",2009,5,30,2009,5,30,"2009-05-30",3,"United States","US","New York","Ulster","Woodstock, Woodstock Mountains, end of Reynold's Lane",42.06,-74.15,"WGS84",2000,,,3,"Setophaga ruticilla","species",3,,
712,"AMNH","2009-05-30",2009,5,30,2009,5,30,"2009-05-30",3,"United States","US","New York","Ulster","Woodstock, Woodstock Mountains, end of Reynold's Lane",42.06,-74.15,"WGS84",2000,,,3,"Setophaga ruticilla","species",3,,
713,"AMNH","2009-05-30",2009,5,30,2009,5,30,"2009-05-30",3,"United States","US","New York","Ulster","Woodstock, Woodstock Mountains, end of Reynold's Lane",42.06,-74.15,"WGS84",2000,,,3,"Setophaga ruticilla","species",3,,
714,"AMNH","2009-05-30",2009,5,30,2009,5,30,"2009-05-30",3,"United States","US","New York","Ulster","Woodstock, Woodstock Mountains, end of Reynold's Lane",42.06,-74.15,"WGS84",2000,,,3,"Seiurus aurocapilla","species",2,,
715,"AMNH","2009-05-30",2009,5,30,2009,5,30,"2009-05-30",3,"United States","US","New York","Ulster","Woodstock, Woodstock Mountains, end of Reynold's Lane",42.06,-74.15,"WGS84",2000,,,3,"Seiurus aurocapilla","species",2,,
716,"AMNH","2009-05-30",2009,5,30,2009,5,30,"2009-05-30",3,"United States","US","New York","Ulster","Woodstock, Woodstock Mountains, end of Reynold's Lane",42.06,-74.15,"WGS84",2000,,,3,"Seiurus aurocapilla","species",2,,
717,"AMNH","2009-05-30",2009,5,30,2009,5,30,"2009-05-30",3,"United States","US","New York","Ulster","Woodstock, Woodstock Mountains, end of Reynold's Lane",42.06,-74.15,"WGS84",2000,,,3,"Seiurus aurocapilla","species",2,,
718,"AMNH","2009-07-11",2009,7,11,2009,7,11,"2009-07-11",3,"United States","US","New York","Sullivan","Parksville, Cooley Road",41.89,-74.68,"WGS84",1000,,,3,"Seiurus aurocapilla","species",2,,
719,"AMNH","2009-07-11",2009,7,11,2009,7,11,"2009-07-11",3,"United States","US","New York","Sullivan","Parksville, Cooley Road",41.89,-74.68,"WGS84",1000,,,3,"Seiurus aurocapilla","species",2,,
720,"AMNH","2009-07-11",2009,7,11,2009,7,11,"2009-07-11",3,"United States","US","New York","Sullivan","Parksville, Cooley Road",41.89,-74.68,"WGS84",1000,,,3,"Seiurus aurocapilla","species",2,,
721,"AMNH","2009-05-29",2009,5,29,2009,5,29,"2009-05-29",3,"United States","US","New York","Ulster","Saugerties, Phillips Road",42.06,-74.03,"WGS84",1000,,,3,"Seiurus motacilla","species",3,,
722,"AMNH","2009-07-11",2009,7,11,2009,7,11,"2009-07-11",3,"United States","US","New York","Sullivan","Parksville, Cooley Road",41.89,-74.68,"WGS84",1000,,,3,"Zonotrichia albicollis","species",3,,
723,"AMNH","2009-07-11",2009,7,11,2009,7,11,"2009-07-11",3,"United States","US","New York","Sullivan","Parksville, Cooley Road",41.89,-74.68,"WGS84",1000,,,3,"Junco hyemalis","species",3,,
724,"AMNH","2009-05-30",2009,5,30,2009,5,30,"2009-05-30",3,"United States","US","New York","Ulster","Woodstock, Woodstock Mountains, end of Reynold's Lane",42.06,-74.15,"WGS84",2000,,,3,"Piranga olivacea","species",3,,
725,"AMNH","2009-06-13",2009,6,13,2009,6,13,"2009-06-13",3,"United States","US","New York","Ulster","Saugerties, George Sickle Road",42.06,-74.02,"WGS84",1000,,,3,"Piranga olivacea","species",3,,
726,"AMNH","2007-07-27",2007,7,27,2007,7,27,"2007-07-27",3,"Australia","AU","Western Australia",,"Perth, Burswood",-31.96,115.89,"WGS84",10000,,,3,"Chenonetta jubata","species",3,,
727,"AMNH","2009-03-04",2009,3,4,2009,3,4,"2009-03-04",3,"Australia","AU","Western Australia",,"Albany, Goode Beach",-35.08,117.93,"WGS84",10000,,,3,"Pterodroma macroptera","subspecies",3,,
728,"AMNH","2010-03-03",2010,3,3,2010,3,3,"2010-03-03",3,"Australia","AU","Western Australia",,"Albany, Gledhow",-35.02,117.88,"WGS84",10000,,,3,"Lophoictinia isura","species",3,,
729,"AMNH","2008-02-18",2008,2,18,2008,2,18,"2008-02-18",3,"Australia","AU","Western Australia",,"Perth, Forrestfield",-31.98,116.00,"WGS84",10000,,,3,"Accipiter fasciatus","subspecies",3,,
730,"AMNH","2010-08-18",2010,8,18,2010,8,18,"Died 18 Aug 2010",3,"Australia","AU","Western Australia",,"Kalamunda",-31.97,116.06,"WGS84",5000,,,3,"Chrysococcyx lucidus","subspecies",3,,
731,"AMNH","2009-07-17",2009,7,17,2009,7,17,"Rec'd by Western Australian Museum -� Albany 17 Jul 2009",3,"Australia","AU","Western Australia",,"Wellstead",-34.77,117.69,"WGS84",10000,,,3,"Tyto alba","subspecies",3,,
732,"AMNH","1985-10-15",1985,10,15,1985,10,15,"Rec'd by Western Australian Museum 15 Oct 1985",3,"Australia","AU","Western Australia",,"Peaceful Bay",-35.04,116.92,"WGS84",10000,,,3,"Stipiturus malachurus","subspecies",3,,
733,"AMNH","1997-09-18",1997,9,18,1997,9,18,"1997-09-18",3,"Australia","AU","Western Australia",,"Shire of Cue, Cue, Nallan Station, ca 2 km from homestead along road to Cogla Station",-27.26,117.98,"WGS84",10000,,,3,"Acanthiza robustirostris","species",3,,
734,"AMNH","2010-08-15",2010,8,15,2010,8,15,"2010-08-15",3,"Australia","AU","Western Australia",,"High Wycombe",-31.44,116.01,"WGS84",10000,,,3,"Anthochaera lunulata","species",3,,
735,"AMNH","2010-02-10",2010,2,10,2010,2,10,"2010-02-10",3,"Australia","AU","Western Australia",,"Bayswater",-31.91,115.91,"WGS84",10000,,,3,"Phylidonyris novaehollandiae","subspecies",3,,
736,"AMNH","2010-11-13",2010,11,13,2010,11,13,"2010-11-13",3,"Australia","AU","Western Australia",,"Shire of Nannup, ca 4 km N Nannup on Vasse Highway",-33.94,115.75,"WGS84",2000,,,3,"Dacelo novaeguineae","species",3,,
737,"AMNH","2010-06-19",2010,6,19,2010,6,19,"2010-06-19",3,"United States","US","New York","Ulster","Saugerties, Phillips Road",42.06,-74.03,"WGS84",1000,,,3,"Ardea herodias","species",3,,
738,"AMNH","2010-06-16",2010,6,16,2010,6,16,"2010-06-16",3,"United States","US","New York","Franklin","Santa Clara, Santa Clara Tract, Madawaska Flow",44.52,-74.37,"WGS84",3000,,,3,"Bonasa umbellus","species",3,,
739,"AMNH","2010-06-07",2010,6,7,2010,6,7,"2010-06-07",3,"United States","US","New York","St. Lawrence","Gale, Massawepie Mire",44.26,-74.64,"WGS84",2500,,,3,"Sphyrapicus varius","species",3,,
740,"AMNH","2010-06-07",2010,6,7,2010,6,7,"2010-06-07",3,"United States","US","New York","St. Lawrence","Gale, Massawepie Mire",44.26,-74.64,"WGS84",2500,,,3,"Sphyrapicus varius","species",3,,
741,"AMNH","2010-06-15",2010,6,15,2010,6,15,"2010-06-15",3,"United States","US","New York","Franklin","Santa Clara, Santa Clara Tract, Madawaska Flow",44.52,-74.37,"WGS84",3000,,,3,"Sphyrapicus varius","species",3,,
742,"AMNH","2010-06-15",2010,6,15,2010,6,15,"2010-06-15",3,"United States","US","New York","Franklin","Santa Clara, Santa Clara Tract, Madawaska Flow",44.52,-74.37,"WGS84",3000,,,3,"Sphyrapicus varius","species",3,,
743,"AMNH","2010-06-18",2010,6,18,2010,6,18,"2010-06-18",3,"United States","US","New York","Franklin","Santa Clara, Santa Clara Tract, Madawaska Flow",44.52,-74.37,"WGS84",3000,,,3,"Sphyrapicus varius","species",3,,
744,"AMNH","2010-06-18",2010,6,18,2010,6,18,"2010-06-18",3,"United States","US","New York","Franklin","Santa Clara, Santa Clara Tract, Madawaska Flow",44.52,-74.37,"WGS84",3000,,,3,"Sphyrapicus varius","species",3,,
745,"AMNH","2010-06-10",2010,6,10,2010,6,10,"2010-06-10",3,"United States","US","New York","Franklin","Santa Clara, Santa Clara Tract, Madawaska Flow",44.52,-74.37,"WGS84",3000,,,3,"Picoides villosus","species",3,,
746,"AMNH","2010-06-10",2010,6,10,2010,6,10,"2010-06-10",3,"United States","US","New York","Franklin","Santa Clara, Santa Clara Tract, Madawaska Flow",44.52,-74.37,"WGS84",3000,,,3,"Picoides villosus","species",3,,
747,"AMNH","2010-06-18",2010,6,18,2010,6,18,"2010-06-18",3,"United States","US","New York","Franklin","Santa Clara, Santa Clara Tract, Madawaska Flow",44.52,-74.37,"WGS84",3000,,,3,"Picoides villosus","species",3,,
748,"AMNH","2010-06-10",2010,6,10,2010,6,10,"2010-06-10",3,"United States","US","New York","Franklin","Santa Clara, Santa Clara Tract, Madawaska Flow",44.52,-74.37,"WGS84",3000,,,3,"Picoides villosus","species",3,,
749,"AMNH","2010-06-15",2010,6,15,2010,6,15,"2010-06-15",3,"United States","US","New York","Franklin","Santa Clara, Santa Clara Tract, Madawaska Flow",44.52,-74.37,"WGS84",3000,,,3,"Picoides arcticus","species",3,,
750,"AMNH","2010-09-03",2010,9,3,2010,9,3,"2010-09-03",3,"United States","US","New York","Ulster","Saugerties, Phillips Road",42.06,-74.03,"WGS84",1000,,,3,"Dryocopus pileatus","species",3,,
751,"AMNH","2010-09-03",2010,9,3,2010,9,3,"2010-09-03",3,"United States","US","New York","Ulster","Saugerties, Phillips Road",42.06,-74.03,"WGS84",1000,,,3,"Dryocopus pileatus","species",3,,
752,"AMNH","2010-06-09",2010,6,9,2010,6,9,"2010-06-09",3,"United States","US","New York","Franklin","Santa Clara, Santa Clara Tract, Madawaska Flow",44.52,-74.37,"WGS84",3000,,,3,"Empidonax flaviventris","species",3,,
753,"AMNH","2010-06-09",2010,6,9,2010,6,9,"2010-06-09",3,"United States","US","New York","Franklin","Santa Clara, Santa Clara Tract, Madawaska Flow",44.52,-74.37,"WGS84",3000,,,3,"Empidonax flaviventris","species",3,,
754,"AMNH","2010-06-16",2010,6,16,2010,6,16,"2010-06-16",3,"United States","US","New York","Franklin","Santa Clara, Santa Clara Tract, Madawaska Flow",44.52,-74.37,"WGS84",3000,,,3,"Empidonax flaviventris","species",3,,
755,"AMNH","2010-06-10",2010,6,10,2010,6,10,"2010-06-10",3,"United States","US","New York","Franklin","Santa Clara, Santa Clara Tract, Madawaska Flow",44.52,-74.37,"WGS84",3000,,,3,"Empidonax alnorum","species",3,,
756,"AMNH","2010-06-17",2010,6,17,2010,6,17,"2010-06-17",3,"United States","US","New York","Franklin","Santa Clara, Santa Clara Tract, Madawaska Flow",44.52,-74.37,"WGS84",3000,,,3,"Vireo solitarius","species",3,,
757,"AMNH","2010-06-17",2010,6,17,2010,6,17,"2010-06-17",3,"United States","US","New York","Franklin","Santa Clara, Santa Clara Tract, Madawaska Flow",44.52,-74.37,"WGS84",3000,,,3,"Vireo solitarius","species",3,,
758,"AMNH","2010-06-16",2010,6,16,2010,6,16,"2010-06-16",3,"United States","US","New York","Franklin","Santa Clara, Santa Clara Tract, Madawaska Flow",44.52,-74.37,"WGS84",3000,,,3,"Cyanocitta cristata","species",3,,
759,"AMNH","2010-06-18",2010,6,18,2010,6,18,"2010-06-18",3,"United States","US","New York","Franklin","Santa Clara, Santa Clara Tract, Madawaska Flow",44.52,-74.37,"WGS84",3000,,,3,"Cyanocitta cristata","species",3,,
760,"AMNH","2010-07-11",2010,7,11,2010,7,11,"2010-07-11",3,"United States","US","New York","Suffolk","1.5 miles south of Rocky Point",40.93,-72.93,"WGS84",1500,,,3,"Parus atricapillus","species",3,,
761,"AMNH","2010-06-15",2010,6,15,2010,6,15,"2010-06-15",3,"United States","US","New York","Franklin","Santa Clara, Santa Clara Tract, Madawaska Flow",44.52,-74.37,"WGS84",3000,,,3,"Parus hudsonicus","species",3,,
762,"AMNH","2010-06-16",2010,6,16,2010,6,16,"2010-06-16",3,"United States","US","New York","Franklin","Santa Clara, Santa Clara Tract, Madawaska Flow",44.52,-74.37,"WGS84",3000,,,3,"Parus hudsonicus","species",3,,
763,"AMNH","2010-06-17",2010,6,17,2010,6,17,"2010-06-17",3,"United States","US","New York","Franklin","Santa Clara, Santa Clara Tract, Madawaska Flow",44.52,-74.37,"WGS84",3000,,,3,"Parus hudsonicus","species",3,,
764,"AMNH","2010-06-17",2010,6,17,2010,6,17,"2010-06-17",3,"United States","US","New York","Franklin","Santa Clara, Santa Clara Tract, Madawaska Flow",44.52,-74.37,"WGS84",3000,,,3,"Parus hudsonicus","species",3,,
765,"AMNH","2010-06-18",2010,6,18,2010,6,18,"2010-06-18",3,"United States","US","New York","Franklin","Santa Clara, Santa Clara Tract, Madawaska Flow",44.52,-74.37,"WGS84",3000,,,3,"Parus hudsonicus","species",3,,
766,"AMNH","2010-06-10",2010,6,10,2010,6,10,"2010-06-10",3,"United States","US","New York","Franklin","Santa Clara, Santa Clara Tract, Madawaska Flow",44.52,-74.37,"WGS84",3000,,,3,"Sitta canadensis","species",3,,
767,"AMNH","2010-06-17",2010,6,17,2010,6,17,"2010-06-17",3,"United States","US","New York","Franklin","Santa Clara, Santa Clara Tract, Madawaska Flow",44.52,-74.37,"WGS84",3000,,,3,"Sitta canadensis","species",3,,
768,"AMNH","2010-06-18",2010,6,18,2010,6,18,"2010-06-18",3,"United States","US","New York","Franklin","Santa Clara, Santa Clara Tract, Madawaska Flow",44.52,-74.37,"WGS84",3000,,,3,"Regulus satrapa","species",3,,
769,"AMNH","2010-06-18",2010,6,18,2010,6,18,"2010-06-18",3,"United States","US","New York","Franklin","Santa Clara, Santa Clara Tract, Madawaska Flow",44.52,-74.37,"WGS84",3000,,,3,"Regulus satrapa","species",3,,
770,"AMNH","2010-06-10",2010,6,10,2010,6,10,"2010-06-10",3,"United States","US","New York","Franklin","Santa Clara, Santa Clara Tract, Madawaska Flow",44.52,-74.37,"WGS84",3000,,,3,"Catharus guttatus","species",3,,
771,"AMNH","2010-06-17",2010,6,17,2010,6,17,"2010-06-17",3,"United States","US","New York","Franklin","Santa Clara, Santa Clara Tract, Madawaska Flow",44.52,-74.37,"WGS84",3000,,,3,"Hylocichla mustelina","species",3,,
772,"AMNH","2010-06-09",2010,6,9,2010,6,9,"2010-06-09",3,"United States","US","New York","Franklin","Santa Clara, Santa Clara Tract, Madawaska Flow",44.52,-74.37,"WGS84",3000,,,3,"Vermivora ruficapilla","species",3,,
773,"AMNH","2010-06-16",2010,6,16,2010,6,16,"2010-06-16",3,"United States","US","New York","Franklin","Santa Clara, Santa Clara Tract, Madawaska Flow",44.52,-74.37,"WGS84",3000,,,3,"Parula americana","species",3,,
774,"AMNH","2010-06-10",2010,6,10,2010,6,10,"2010-06-10",3,"United States","US","New York","Franklin","Santa Clara, Santa Clara Tract, Madawaska Flow",44.52,-74.37,"WGS84",3000,,,3,"Dendroica pensylvanica","species",3,,
775,"AMNH","2010-06-15",2010,6,15,2010,6,15,"2010-06-15",3,"United States","US","New York","Franklin","Santa Clara, Santa Clara Tract, Madawaska Flow",44.52,-74.37,"WGS84",3000,,,3,"Dendroica magnolia","species",3,,
776,"AMNH","2010-06-16",2010,6,16,2010,6,16,"2010-06-16",3,"United States","US","New York","Franklin","Santa Clara, Santa Clara Tract, Madawaska Flow",44.52,-74.37,"WGS84",3000,,,3,"Dendroica caerulescens","species",3,,
777,"AMNH","2010-06-16",2010,6,16,2010,6,16,"2010-06-16",3,"United States","US","New York","Franklin","Santa Clara, Santa Clara Tract, Madawaska Flow",44.52,-74.37,"WGS84",3000,,,3,"Dendroica coronata","species",3,,
778,"AMNH","2010-06-16",2010,6,16,2010,6,16,"2010-06-16",3,"United States","US","New York","Franklin","Santa Clara, Santa Clara Tract, Madawaska Flow",44.52,-74.37,"WGS84",3000,,,3,"Dendroica coronata","species",3,,
779,"AMNH","2010-06-16",2010,6,16,2010,6,16,"2010-06-16",3,"United States","US","New York","Franklin","Santa Clara, Santa Clara Tract, Madawaska Flow",44.52,-74.37,"WGS84",3000,,,3,"Dendroica coronata","species",3,,
780,"AMNH","2010-06-17",2010,6,17,2010,6,17,"2010-06-17",3,"United States","US","New York","Franklin","Santa Clara, Santa Clara Tract, Madawaska Flow",44.52,-74.37,"WGS84",3000,,,3,"Dendroica coronata","species",3,,
781,"AMNH","2010-06-17",2010,6,17,2010,6,17,"2010-06-17",3,"United States","US","New York","Franklin","Santa Clara, Santa Clara Tract, Madawaska Flow",44.52,-74.37,"WGS84",3000,,,3,"Dendroica virens","species",3,,
782,"AMNH","2010-06-16",2010,6,16,2010,6,16,"2010-06-16",3,"United States","US","New York","Franklin","Santa Clara, Santa Clara Tract, Madawaska Flow",44.52,-74.37,"WGS84",3000,,,3,"Dendroica fusca","species",3,,
783,"AMNH","2010-06-17",2010,6,17,2010,6,17,"2010-06-17",3,"United States","US","New York","Franklin","Santa Clara, Santa Clara Tract, Madawaska Flow",44.52,-74.37,"WGS84",3000,,,3,"Dendroica fusca","species",3,,
784,"AMNH","2010-06-26",2010,6,26,2010,6,26,"2010-06-26",3,"United States","US","New York","Suffolk","1.5 miles south of Rocky Point",40.93,-72.93,"WGS84",1500,,,3,"Dendroica pinus","species",3,,
785,"AMNH","2010-06-26",2010,6,26,2010,6,26,"2010-06-26",3,"United States","US","New York","Suffolk","1.5 miles south of Rocky Point",40.93,-72.93,"WGS84",1500,,,3,"Dendroica pinus","species",3,,
786,"AMNH","2010-07-11",2010,7,11,2010,7,11,"2010-07-11",3,"United States","US","New York","Suffolk","1.5 miles south of Rocky Point",40.93,-72.93,"WGS84",1500,,,3,"Dendroica pinus","species",3,,
787,"AMNH","2010-06-10",2010,6,10,2010,6,10,"2010-06-10",3,"United States","US","New York","Franklin","Santa Clara, Santa Clara Tract, Madawaska Flow",44.52,-74.37,"WGS84",3000,,,3,"Mniotilta varia","species",3,,
788,"AMNH","2010-06-26",2010,6,26,2010,6,26,"2010-06-26",3,"United States","US","New York","Suffolk","1.5 miles south of Rocky Point",40.93,-72.93,"WGS84",1500,,,3,"Pipilo erythrophthalmus","species",3,,
789,"AMNH","2010-07-11",2010,7,11,2010,7,11,"2010-07-11",3,"United States","US","New York","Suffolk","1.5 miles south of Rocky Point",40.93,-72.93,"WGS84",1500,,,3,"Pipilo erythrophthalmus","species",3,,
790,"AMNH","2010-07-11",2010,7,11,2010,7,11,"2010-07-11",3,"United States","US","New York","Suffolk","1.5 miles south of Rocky Point",40.93,-72.93,"WGS84",1500,,,3,"Pipilo erythrophthalmus","species",3,,
791,"AMNH","2010-07-11",2010,7,11,2010,7,11,"2010-07-11",3,"United States","US","New York","Suffolk","1.5 miles south of Rocky Point",40.93,-72.93,"WGS84",1500,,,3,"Pipilo erythrophthalmus","species",3,,
792,"AMNH","2010-06-08",2010,6,8,2010,6,8,"2010-06-08",3,"United States","US","New York","St. Lawrence","Gale, Massawepie Mire",44.26,-74.64,"WGS84",2500,,,3,"Zonotrichia albicollis","species",3,,
793,"AMNH","2010-06-10",2010,6,10,2010,6,10,"2010-06-10",3,"United States","US","New York","Franklin","Santa Clara, Santa Clara Tract, Madawaska Flow",44.52,-74.37,"WGS84",3000,,,3,"Zonotrichia albicollis","species",3,,
794,"AMNH","2010-06-10",2010,6,10,2010,6,10,"2010-06-10",3,"United States","US","New York","Franklin","Santa Clara, Santa Clara Tract, Madawaska Flow",44.52,-74.37,"WGS84",3000,,,3,"Zonotrichia albicollis","species",3,,
795,"AMNH","2010-06-10",2010,6,10,2010,6,10,"2010-06-10",3,"United States","US","New York","Franklin","Santa Clara, Santa Clara Tract, Madawaska Flow",44.52,-74.37,"WGS84",3000,,,3,"Zonotrichia albicollis","species",3,,
796,"AMNH","2010-06-16",2010,6,16,2010,6,16,"2010-06-16",3,"United States","US","New York","Franklin","Santa Clara, Santa Clara Tract, Madawaska Flow",44.52,-74.37,"WGS84",3000,,,3,"Junco hyemalis","species",3,,
797,"AMNH","2010-06-17",2010,6,17,2010,6,17,"2010-06-17",3,"United States","US","New York","Franklin","Santa Clara, Santa Clara Tract, Madawaska Flow",44.52,-74.37,"WGS84",3000,,,3,"Junco hyemalis","species",3,,
798,"AMNH","2010-03-28",2010,3,28,2010,3,28,"2010-03-28",3,"United States","US","New York","Ulster","Bill Parr Farm, approx. 2 km W of Saugerties",42.07,-73.98,"WGS84",200,,,3,"Agelaius phoeniceus","species",3,,
799,"AMNH","2010-04-01",2010,4,1,2010,4,1,"2010-04-01",3,"United States","US","New York","Ulster","Saugerties, Saxton Flats",42.14,-74.00,"WGS84",500,,,3,"Agelaius phoeniceus","species",3,,
800,"AMNH","2010-06-07",2010,6,7,2010,6,7,"2010-06-07",3,"United States","US","New York","Ulster","Saugerties, Phillips Road",42.06,-74.03,"WGS84",1000,,,3,"Molothrus ater","species",3,,
801,"AMNH","2010-06-07",2010,6,7,2010,6,7,"2010-06-07",3,"United States","US","New York","Ulster","Saugerties, Phillips Road",42.06,-74.03,"WGS84",1000,,,3,"Molothrus ater","species",3,,
802,"AMNH","2009-08-08",2009,8,8,2009,8,8,"2009-08-08",3,"United States","US","New York","Ulster","Saugerties, Phillips Road",42.06,-74.03,"WGS84",1000,,,3,"Colaptes auratus","species",3,,
803,"AMNH","2009-08-08",2009,8,8,2009,8,8,"2009-08-08",3,"United States","US","New York","Ulster","Saugerties, Phillips Road",42.06,-74.03,"WGS84",1000,,,3,"Colaptes auratus","species",3,,
804,"AMNH","2009-04-10",2009,4,10,2009,4,10,"2009-04-10",3,"United States","US","New York","Ulster","Saugerties, Phillips Road",42.06,-74.03,"WGS84",1000,,,3,"Parus atricapillus","species",3,,
805,"AMNH","2009-04-10",2009,4,10,2009,4,10,"2009-04-10",3,"United States","US","New York","Ulster","Saugerties, Phillips Road",42.06,-74.03,"WGS84",1000,,,3,"Parus atricapillus","species",3,,
806,"AMNH","2009-08-08",2009,8,8,2009,8,8,"2009-08-08",3,"United States","US","New York","Ulster","Saugerties, Phillips Road",42.06,-74.03,"WGS84",1000,,,3,"Piranga olivacea","species",3,,
807,"AMNH","2009-04-11",2009,4,11,2009,4,11,"2009-04-11",3,"United States","US","New York","Ulster","Saugerties, George Sickle Road",42.06,-74.02,"WGS84",1000,,,3,"Junco hyemalis","species",3,,
808,"AMNH","2011-05-27",2011,5,27,2011,5,27,"2011-05-27",3,"United States","US","New York","Suffolk","1 mile west and 2 miles north of Manorville",40.88,-72.83,"WGS84",1610,,,3,"Contopus virens","species",3,,
809,"AMNH","2011-05-26",2011,5,26,2011,5,26,"2011-05-26",3,"United States","US","New York","Suffolk","1 mile west and 2 miles north of Manorville",40.88,-72.83,"WGS84",1610,,,3,"Myiarchus crinitus","species",3,,
810,"AMNH","2011-05-27",2011,5,27,2011,5,27,"2011-05-27",3,"United States","US","New York","Suffolk","1 mile west and 2 miles north of Manorville",40.88,-72.83,"WGS84",1610,,,3,"Myiarchus crinitus","species",3,,
811,"AMNH","2011-05-27",2011,5,27,2011,5,27,"2011-05-27",3,"United States","US","New York","Suffolk","1 mile west and 2 miles north of Manorville",40.88,-72.83,"WGS84",1610,,,3,"Parus atricapillus","species",3,,
812,"AMNH","2011-05-25",2011,5,25,2011,5,25,"2011-05-25",3,"United States","US","New York","Suffolk","1 mile west and 2 miles north of Manorville",40.88,-72.83,"WGS84",1610,,,3,"Dumetella carolinensis","species",3,,
813,"AMNH","2011-05-25",2011,5,25,2011,5,25,"2011-05-25",3,"United States","US","New York","Suffolk","1 mile west and 2 miles north of Manorville",40.88,-72.83,"WGS84",1610,,,3,"Dumetella carolinensis","species",3,,
814,"AMNH","2011-05-25",2011,5,25,2011,5,25,"2011-05-25",3,"United States","US","New York","Suffolk","1 mile west and 2 miles north of Manorville",40.88,-72.83,"WGS84",1610,,,3,"Dumetella carolinensis","species",3,,
815,"AMNH","2011-05-27",2011,5,27,2011,5,27,"2011-05-27",3,"United States","US","New York","Suffolk","1 mile west and 2 miles north of Manorville",40.88,-72.83,"WGS84",1610,,,3,"Dumetella carolinensis","species",3,,
816,"AMNH","2011-05-25",2011,5,25,2011,5,25,"2011-05-25",3,"United States","US","New York","Suffolk","1 mile west and 2 miles north of Manorville",40.88,-72.83,"WGS84",1610,,,3,"Turdus migratorius","species",3,,
817,"AMNH","2011-05-27",2011,5,27,2011,5,27,"2011-05-27",3,"United States","US","New York","Suffolk","1 mile west and 2 miles north of Manorville",40.88,-72.83,"WGS84",1610,,,3,"Dendroica pinus","species",3,,
818,"AMNH","2011-05-27",2011,5,27,2011,5,27,"2011-05-27",3,"United States","US","New York","Suffolk","1 mile west and 2 miles north of Manorville",40.88,-72.83,"WGS84",1610,,,3,"Dendroica pinus","species",3,,
819,"AMNH","2011-05-28",2011,5,28,2011,5,28,"2011-05-28",3,"United States","US","New York","Suffolk","1 mile west and 2 miles north of Manorville",40.88,-72.83,"WGS84",1610,,,3,"Dendroica pinus","species",3,,
820,"AMNH","2011-05-28",2011,5,28,2011,5,28,"2011-05-28",3,"United States","US","New York","Suffolk","1 mile west and 2 miles north of Manorville",40.88,-72.83,"WGS84",1610,,,3,"Dendroica pinus","species",3,,
821,"AMNH","2011-05-26",2011,5,26,2011,5,26,"2011-05-26",3,"United States","US","New York","Suffolk","1 mile west and 2 miles north of Manorville",40.88,-72.83,"WGS84",1610,,,3,"Icterus galbula","species",3,,
822,"AMNH","2011-05-26",2011,5,26,2011,5,26,"2011-05-26",3,"United States","US","New York","Suffolk","1 mile west and 2 miles north of Manorville",40.88,-72.83,"WGS84",1610,,,3,"Pipilo erythrophthalmus","species",3,,
823,"AMNH","2011-05-27",2011,5,27,2011,5,27,"2011-05-27",3,"United States","US","New York","Suffolk","1 mile west and 2 miles north of Manorville",40.88,-72.83,"WGS84",1610,,,3,"Pipilo erythrophthalmus","species",3,,
824,"AMNH","2011-05-27",2011,5,27,2011,5,27,"2011-05-27",3,"United States","US","New York","Suffolk","1 mile west and 2 miles north of Manorville",40.88,-72.83,"WGS84",1610,,,3,"Pipilo erythrophthalmus","species",3,,
825,"AMNH","2011-05-27",2011,5,27,2011,5,27,"2011-05-27",3,"United States","US","New York","Suffolk","1 mile west and 2 miles north of Manorville",40.88,-72.83,"WGS84",1610,,,3,"Pipilo erythrophthalmus","species",3,,
826,"AMNH","2011-05-28",2011,5,28,2011,5,28,"2011-05-28",3,"United States","US","New York","Suffolk","1 mile west and 2 miles north of Manorville",40.88,-72.83,"WGS84",1610,,,3,"Pipilo erythrophthalmus","species",3,,
827,"AMNH","2011-05-28",2011,5,28,2011,5,28,"2011-05-28",3,"United States","US","New York","Suffolk","1 mile west and 2 miles north of Manorville",40.88,-72.83,"WGS84",1610,,,3,"Pipilo erythrophthalmus","species",3,,
828,"AMNH","2011-05-28",2011,5,28,2011,5,28,"2011-05-28",3,"United States","US","New York","Suffolk","1 mile west and 2 miles north of Manorville",40.88,-72.83,"WGS84",1610,,,3,"Pipilo erythrophthalmus","species",3,,
829,"AMNH","2011-05-29",2011,5,29,2011,5,29,"2011-05-29",3,"United States","US","New York","Suffolk","1.5 miles south of Rocky Point",40.93,-72.93,"WGS84",1500,,,3,"Parus atricapillus","species",3,,
830,"AMNH","2011-05-30",2011,5,30,2011,5,30,"2011-05-30",3,"United States","US","New York","Suffolk","1.5 miles south of Rocky Point",40.93,-72.93,"WGS84",1500,,,3,"Parus atricapillus","species",3,,
831,"AMNH","2011-05-31",2011,5,31,2011,5,31,"2011-05-31",3,"United States","US","New York","Suffolk","1.5 miles south of Rocky Point",40.93,-72.93,"WGS84",1500,,,3,"Parus atricapillus","species",3,,
832,"AMNH","2011-05-30",2011,5,30,2011,5,30,"2011-05-30",3,"United States","US","New York","Suffolk","1.5 miles south of Rocky Point",40.93,-72.93,"WGS84",1500,,,3,"Tachycineta bicolor","species",3,,
833,"AMNH","2011-05-31",2011,5,31,2011,5,31,"2011-05-31",3,"United States","US","New York","Suffolk","1.5 miles south of Rocky Point",40.93,-72.93,"WGS84",1500,,,3,"Tachycineta bicolor","species",3,,
834,"AMNH","2011-05-31",2011,5,31,2011,5,31,"2011-05-31",3,"United States","US","New York","Suffolk","1.5 miles south of Rocky Point",40.93,-72.93,"WGS84",1500,,,3,"Dumetella carolinensis","species",3,,
835,"AMNH","2011-05-31",2011,5,31,2011,5,31,"2011-05-31",3,"United States","US","New York","Suffolk","1.5 miles south of Rocky Point",40.93,-72.93,"WGS84",1500,,,3,"Troglodytes aedon","species",3,,
836,"AMNH","2011-05-30",2011,5,30,2011,5,30,"2011-05-30",3,"United States","US","New York","Suffolk","1.5 miles south of Rocky Point",40.93,-72.93,"WGS84",1500,,,3,"Dumetella carolinensis","species",3,,
837,"AMNH","2011-05-30",2011,5,30,2011,5,30,"2011-05-30",3,"United States","US","New York","Suffolk","1.5 miles south of Rocky Point",40.93,-72.93,"WGS84",1500,,,3,"Dumetella carolinensis","species",3,,
838,"AMNH","2011-05-29",2011,5,29,2011,5,29,"2011-05-29",3,"United States","US","New York","Suffolk","1.5 miles south of Rocky Point",40.93,-72.93,"WGS84",1500,,,3,"Sialia sialis","species",3,,
839,"AMNH","2011-05-30",2011,5,30,2011,5,30,"2011-05-30",3,"United States","US","New York","Suffolk","1.5 miles south of Rocky Point",40.93,-72.93,"WGS84",1500,,,3,"Dendroica discolor","species",3,,
840,"AMNH","2011-05-31",2011,5,31,2011,5,31,"2011-05-31",3,"United States","US","New York","Suffolk","1.5 miles south of Rocky Point",40.93,-72.93,"WGS84",1500,,,3,"Dendroica discolor","species",3,,
841,"AMNH","2011-05-29",2011,5,29,2011,5,29,"2011-05-29",3,"United States","US","New York","Suffolk","1.5 miles south of Rocky Point",40.93,-72.93,"WGS84",1500,,,3,"Dendroica pinus","species",3,,
842,"AMNH","2011-05-29",2011,5,29,2011,5,29,"2011-05-29",3,"United States","US","New York","Suffolk","1.5 miles south of Rocky Point",40.93,-72.93,"WGS84",1500,,,3,"Seiurus aurocapilla","species",2,,
843,"AMNH","2011-05-31",2011,5,31,2011,5,31,"2011-05-31",3,"United States","US","New York","Suffolk","1.5 miles south of Rocky Point",40.93,-72.93,"WGS84",1500,,,3,"Icterus spurius","species",3,,
844,"AMNH","2011-05-31",2011,5,31,2011,5,31,"2011-05-31",3,"United States","US","New York","Suffolk","1.5 miles south of Rocky Point",40.93,-72.93,"WGS84",1500,,,3,"Icterus galbula","species",3,,
845,"AMNH","2011-05-30",2011,5,30,2011,5,30,"2011-05-30",3,"United States","US","New York","Suffolk","1.5 miles south of Rocky Point",40.93,-72.93,"WGS84",1500,,,3,"Piranga olivacea","species",3,,
846,"AMNH","2011-05-31",2011,5,31,2011,5,31,"2011-05-31",3,"United States","US","New York","Suffolk","1.5 miles south of Rocky Point",40.93,-72.93,"WGS84",1500,,,3,"Piranga olivacea","species",3,,
847,"AMNH","2011-11-26",2011,11,26,2011,11,26,"2011-11-26",3,"United States","US","New York","Ulster","Saugerties, Phillips Road",42.06,-74.03,"WGS84",1000,,,3,"Melanerpes carolinus","species",3,,
848,"AMNH","2011-04-22",2011,4,22,2011,4,22,"2011-04-22",3,"United States","US","New York","Ulster","Saugerties, Phillips Road",42.06,-74.03,"WGS84",1000,,,3,"Picoides pubescens","species",3,,
849,"AMNH","2011-04-22",2011,4,22,2011,4,22,"2011-04-22",3,"United States","US","New York","Ulster","Saugerties, Phillips Road",42.06,-74.03,"WGS84",1000,,,3,"Picoides pubescens","species",3,,
850,"AMNH","2011-11-22",2011,11,22,2011,11,22,"2011-11-22",3,"United States","US","New York","Ulster","Saugerties, Phillips Road",42.06,-74.03,"WGS84",1000,,,3,"Picoides pubescens","species",3,,
851,"AMNH","2011-11-26",2011,11,26,2011,11,26,"2011-11-26",3,"United States","US","New York","Ulster","Saugerties, Phillips Road",42.06,-74.03,"WGS84",1000,,,3,"Picoides pubescens","species",3,,
852,"AMNH","2011-06-08",2011,6,8,2011,6,8,"2011-06-08",3,"United States","US","New York","Franklin","Santa Clara, Santa Clara Tract, Madawaska Flow",44.52,-74.37,"WGS84",3000,,,3,"Sphyrapicus varius","species",3,,
853,"AMNH","2011-06-10",2011,6,10,2011,6,10,"2011-06-10",3,"United States","US","New York","Franklin","Santa Clara, Santa Clara Tract, Madawaska Flow",44.52,-74.37,"WGS84",3000,,,3,"Sphyrapicus varius","species",3,,
854,"AMNH","2011-06-10",2011,6,10,2011,6,10,"2011-06-10",3,"United States","US","New York","Franklin","Santa Clara, Santa Clara Tract, Madawaska Flow",44.52,-74.37,"WGS84",3000,,,3,"Picoides villosus","species",3,,
855,"AMNH","2011-06-08",2011,6,8,2011,6,8,"2011-06-08",3,"United States","US","New York","Franklin","Santa Clara, Santa Clara Tract, Madawaska Flow",44.52,-74.37,"WGS84",3000,,,3,"Empidonax flaviventris","species",3,,
856,"AMNH","2011-06-06",2011,6,6,2011,6,6,"2011-06-06",3,"United States","US","New York","Franklin","Santa Clara, Santa Clara Tract, Madawaska Flow",44.52,-74.37,"WGS84",3000,,,3,"Vireo solitarius","species",3,,
857,"AMNH","2011-06-08",2011,6,8,2011,6,8,"2011-06-08",3,"United States","US","New York","Franklin","Santa Clara, Santa Clara Tract, Madawaska Flow",44.52,-74.37,"WGS84",3000,,,3,"Vireo solitarius","species",3,,
858,"AMNH","2011-06-08",2011,6,8,2011,6,8,"2011-06-08",3,"United States","US","New York","Franklin","Santa Clara, Santa Clara Tract, Madawaska Flow",44.52,-74.37,"WGS84",3000,,,3,"Vireo solitarius","species",3,,
859,"AMNH","2011-06-10",2011,6,10,2011,6,10,"2011-06-10",3,"United States","US","New York","Franklin","Santa Clara, Santa Clara Tract, Madawaska Flow",44.52,-74.37,"WGS84",3000,,,3,"Vireo solitarius","species",3,,
860,"AMNH","2011-06-09",2011,6,9,2011,6,9,"2011-06-09",3,"United States","US","New York","Franklin","Santa Clara, Santa Clara Tract, Madawaska Flow",44.52,-74.37,"WGS84",3000,,,3,"Perisoreus canadensis","species",3,,
861,"AMNH","2011-06-09",2011,6,9,2011,6,9,"2011-06-09",3,"United States","US","New York","Franklin","Santa Clara, Santa Clara Tract, Madawaska Flow",44.52,-74.37,"WGS84",3000,,,3,"Perisoreus canadensis","species",3,,
862,"AMNH","2011-06-07",2011,6,7,2011,6,7,"2011-06-07",3,"United States","US","New York","Franklin","Santa Clara, Santa Clara Tract, Madawaska Flow",44.52,-74.37,"WGS84",3000,,,3,"Cyanocitta cristata","species",3,,
863,"AMNH","2011-06-10",2011,6,10,2011,6,10,"2011-06-10",3,"United States","US","New York","Franklin","Santa Clara, Santa Clara Tract, Madawaska Flow",44.52,-74.37,"WGS84",3000,,,3,"Cyanocitta cristata","species",3,,
864,"AMNH","2011-06-11",2011,6,11,2011,6,11,"2011-06-11",3,"United States","US","New York","Franklin","Santa Clara, Santa Clara Tract, Madawaska Flow",44.52,-74.37,"WGS84",3000,,,3,"Parus atricapillus","species",3,,
865,"AMNH","2011-06-11",2011,6,11,2011,6,11,"2011-06-11",3,"United States","US","New York","Franklin","Santa Clara, Santa Clara Tract, Madawaska Flow",44.52,-74.37,"WGS84",3000,,,3,"Regulus satrapa","species",3,,
866,"AMNH","2011-06-08",2011,6,8,2011,6,8,"2011-06-08",3,"United States","US","New York","Franklin","Santa Clara, Santa Clara Tract, Madawaska Flow",44.52,-74.37,"WGS84",3000,,,3,"Troglodytes troglodytes","subspecies",3,,
867,"AMNH","2011-06-07",2011,6,7,2011,6,7,"2011-06-07",3,"United States","US","New York","Franklin","Santa Clara, Santa Clara Tract, Madawaska Flow",44.52,-74.37,"WGS84",3000,,,3,"Sitta canadensis","species",3,,
868,"AMNH","2011-06-08",2011,6,8,2011,6,8,"2011-06-08",3,"United States","US","New York","Franklin","Santa Clara, Santa Clara Tract, Madawaska Flow",44.52,-74.37,"WGS84",3000,,,3,"Sitta canadensis","species",3,,
869,"AMNH","2011-06-08",2011,6,8,2011,6,8,"2011-06-08",3,"United States","US","New York","Franklin","Santa Clara, Santa Clara Tract, Madawaska Flow",44.52,-74.37,"WGS84",3000,,,3,"Vermivora ruficapilla","species",3,,
870,"AMNH","2011-06-07",2011,6,7,2011,6,7,"2011-06-07",3,"United States","US","New York","Franklin","Santa Clara, Santa Clara Tract, Madawaska Flow",44.52,-74.37,"WGS84",3000,,,3,"Dendroica fusca","species",3,,
871,"AMNH","2011-06-07",2011,6,7,2011,6,7,"2011-06-07",3,"United States","US","New York","Franklin","Santa Clara, Santa Clara Tract, Madawaska Flow",44.52,-74.37,"WGS84",3000,,,3,"Dendroica fusca","species",3,,
872,"AMNH","2011-06-08",2011,6,8,2011,6,8,"2011-06-08",3,"United States","US","New York","Franklin","Santa Clara, Santa Clara Tract, Madawaska Flow",44.52,-74.37,"WGS84",3000,,,3,"Dendroica fusca","species",3,,
873,"AMNH","2011-06-10",2011,6,10,2011,6,10,"2011-06-10",3,"United States","US","New York","Franklin","Santa Clara, Santa Clara Tract, Madawaska Flow",44.52,-74.37,"WGS84",3000,,,3,"Dendroica fusca","species",3,,
874,"AMNH","2011-06-07",2011,6,7,2011,6,7,"2011-06-07",3,"United States","US","New York","Franklin","Santa Clara, Santa Clara Tract, Madawaska Flow",44.52,-74.37,"WGS84",3000,,,3,"Dendroica magnolia","species",3,,
875,"AMNH","2011-06-07",2011,6,7,2011,6,7,"2011-06-07",3,"United States","US","New York","Franklin","Santa Clara, Santa Clara Tract, Madawaska Flow",44.52,-74.37,"WGS84",3000,,,3,"Dendroica magnolia","species",3,,
876,"AMNH","2011-06-10",2011,6,10,2011,6,10,"2011-06-10",3,"United States","US","New York","Franklin","Santa Clara, Santa Clara Tract, Madawaska Flow",44.52,-74.37,"WGS84",3000,,,3,"Dendroica magnolia","species",3,,
877,"AMNH","2011-06-07",2011,6,7,2011,6,7,"2011-06-07",3,"United States","US","New York","Franklin","Santa Clara, Santa Clara Tract, Madawaska Flow",44.52,-74.37,"WGS84",3000,,,3,"Dendroica virens","species",3,,
878,"AMNH","2011-06-09",2011,6,9,2011,6,9,"2011-06-09",3,"United States","US","New York","Franklin","Santa Clara, Santa Clara Tract, Madawaska Flow",44.52,-74.37,"WGS84",3000,,,3,"Dendroica palmarum","species",3,,
879,"AMNH","2011-06-10",2011,6,10,2011,6,10,"2011-06-10",3,"United States","US","New York","Franklin","Santa Clara, Santa Clara Tract, Madawaska Flow",44.52,-74.37,"WGS84",3000,,,3,"Seiurus aurocapilla","species",2,,
880,"AMNH","2011-06-07",2011,6,7,2011,6,7,"2011-06-07",3,"United States","US","New York","Franklin","Santa Clara, Santa Clara Tract, Madawaska Flow",44.52,-74.37,"WGS84",3000,,,3,"Zonotrichia albicollis","species",3,,
881,"AMNH","2011-06-11",2011,6,11,2011,6,11,"2011-06-11",3,"United States","US","New York","Franklin","Santa Clara, Santa Clara Tract, Madawaska Flow",44.52,-74.37,"WGS84",3000,,,3,"Zonotrichia albicollis","species",3,,
882,"AMNH","2011-06-08",2011,6,8,2011,6,8,"2011-06-08",3,"United States","US","New York","Franklin","Santa Clara, Santa Clara Tract, Madawaska Flow",44.52,-74.37,"WGS84",3000,,,3,"Melospiza lincolnii","species",3,,
883,"AMNH","2011-06-11",2011,6,11,2011,6,11,"2011-06-11",3,"United States","US","New York","Franklin","Santa Clara, Santa Clara Tract, Madawaska Flow",44.52,-74.37,"WGS84",3000,,,3,"Piranga olivacea","species",3,,
884,"AMNH","2008-02-13",2008,2,13,2008,2,13,"2008-02-13",3,"United States","US","New York","Ulster","Saugerties, Saxton Flats",42.14,-74.00,"WGS84",500,,,3,"Cyanocitta cristata","species",3,,
885,"AMNH","2008-02-13",2008,2,13,2008,2,13,"2008-02-13",3,"United States","US","New York","Ulster","Saugerties, Saxton Flats",42.14,-74.00,"WGS84",500,,,3,"Cyanocitta cristata","species",3,,
886,"AMNH","2008-02-13",2008,2,13,2008,2,13,"2008-02-13",3,"United States","US","New York","Ulster","Saugerties, Saxton Flats",42.14,-74.00,"WGS84",500,,,3,"Cyanocitta cristata","species",3,,
887,"AMNH","2008-02-20",2008,2,20,2008,2,20,"2008-02-20",3,"United States","US","New York","Essex","Bloomingdale, County Road 55, Bloomingdale Bog",44.41,-74.12,"WGS84",225,,,3,"Perisoreus canadensis","species",3,,
888,"AMNH","2008-02-20",2008,2,20,2008,2,20,"2008-02-20",3,"United States","US","New York","Essex","Bloomingdale, County Road 55, Bloomingdale Bog",44.41,-74.12,"WGS84",225,,,3,"Perisoreus canadensis","species",3,,
889,"AMNH","2008-02-20",2008,2,20,2008,2,20,"2008-02-20",3,"United States","US","New York","Essex","Bloomingdale, County Road 55, Bloomingdale Bog",44.41,-74.12,"WGS84",225,,,3,"Perisoreus canadensis","species",3,,
890,"AMNH","2008-02-20",2008,2,20,2008,2,20,"2008-02-20",3,"United States","US","New York","Essex","Bloomingdale, County Road 55, Bloomingdale Bog",44.41,-74.12,"WGS84",225,,,3,"Perisoreus canadensis","species",3,,
891,"AMNH","2008-02-16",2008,2,16,2008,2,16,"2008-02-16",3,"United States","US","New York","Greene","Coxsackie, Coxsackie Flats east of 9W",42.36,-73.82,"WGS84",500,,,3,"Turdus migratorius","species",3,,
892,"AMNH","2008-02-17",2008,2,17,2008,2,17,"2008-02-17",3,"United States","US","New York","Ulster","Bill Parr Farm, approx. 2 km W of Saugerties",42.07,-73.98,"WGS84",200,,,3,"Sialia sialis","species",3,,
893,"AMNH","2008-02-17",2008,2,17,2008,2,17,"2008-02-17",3,"United States","US","New York","Ulster","Bill Parr Farm, approx. 2 km W of Saugerties",42.07,-73.98,"WGS84",200,,,3,"Sialia sialis","species",3,,
894,"AMNH","2008-02-16",2008,2,16,2008,2,16,"2008-02-16",3,"United States","US","New York","Greene","Coxsackie, Coxsackie Flats east of 9W",42.36,-73.82,"WGS84",500,,,3,"Sialia sialis","species",3,,
895,"AMNH","2008-02-21",2008,2,21,2008,2,21,"2008-02-21",3,"United States","US","New York","Ulster","Saugerties, Saxton Flats",42.14,-74.00,"WGS84",500,,,3,"Sturnus vulgaris","species",3,,
896,"AMNH","2008-02-19",2008,2,19,2008,2,19,"2008-02-19",3,"United States","US","New York","Essex","Wadhams, Sayre Farm",44.26,-73.45,"WGS84",250,,,3,"Bombycilla garrulus","species",3,,
897,"AMNH","2008-02-19",2008,2,19,2008,2,19,"2008-02-19",3,"United States","US","New York","Essex","Wadhams, Sayre Farm",44.26,-73.45,"WGS84",250,,,3,"Bombycilla garrulus","species",3,,
898,"AMNH","2008-02-13",2008,2,13,2008,2,13,"2008-02-13",3,"United States","US","New York","Ulster","Saugerties, Saxton Flats",42.14,-74.00,"WGS84",500,,,3,"Junco hyemalis","species",3,,
899,"AMNH","2008-02-13",2008,2,13,2008,2,13,"2008-02-13",3,"United States","US","New York","Ulster","Saugerties, Saxton Flats",42.14,-74.00,"WGS84",500,,,3,"Junco hyemalis","species",3,,
900,"AMNH","2008-02-13",2008,2,13,2008,2,13,"2008-02-13",3,"United States","US","New York","Ulster","Saugerties, Saxton Flats",42.14,-74.00,"WGS84",500,,,3,"Plectrophenax nivalis","species",3,,
901,"AMNH","2008-02-13",2008,2,13,2008,2,13,"2008-02-13",3,"United States","US","New York","Ulster","Saugerties, Saxton Flats",42.14,-74.00,"WGS84",500,,,3,"Plectrophenax nivalis","species",3,,
902,"AMNH","2008-02-13",2008,2,13,2008,2,13,"2008-02-13",3,"United States","US","New York","Ulster","Saugerties, Saxton Flats",42.14,-74.00,"WGS84",500,,,3,"Plectrophenax nivalis","species",3,,
903,"AMNH","2008-02-21",2008,2,21,2008,2,21,"2008-02-21",3,"United States","US","New York","Ulster","Saugerties, Saxton Flats",42.14,-74.00,"WGS84",500,,,3,"Agelaius phoeniceus","species",3,,
904,"AMNH","2008-02-21",2008,2,21,2008,2,21,"2008-02-21",3,"United States","US","New York","Ulster","Saugerties, Saxton Flats",42.14,-74.00,"WGS84",500,,,3,"Agelaius phoeniceus","species",3,,
905,"AMNH","2008-02-21",2008,2,21,2008,2,21,"2008-02-21",3,"United States","US","New York","Ulster","Saugerties, Saxton Flats",42.14,-74.00,"WGS84",500,,,3,"Agelaius phoeniceus","species",3,,
906,"AMNH","2008-02-12",2008,2,12,2008,2,12,"2008-02-12",3,"United States","US","New York","Ulster","Saugerties, Saxton Flats",42.14,-74.00,"WGS84",500,,,3,"Euphagus carolinus","species",3,,
907,"AMNH","2008-02-12",2008,2,12,2008,2,12,"2008-02-12",3,"United States","US","New York","Ulster","Saugerties, Saxton Flats",42.14,-74.00,"WGS84",500,,,3,"Euphagus carolinus","species",3,,
908,"AMNH","2008-02-16",2008,2,16,2008,2,16,"2008-02-16",3,"United States","US","New York","Ulster","Saugerties, Saxton Flats",42.14,-74.00,"WGS84",500,,,3,"Euphagus carolinus","species",3,,
909,"AMNH","2008-02-20",2008,2,20,2008,2,20,"2008-02-20",3,"United States","US","New York","Hamilton","Inlet, Limekiln Lake Road",43.73,-74.79,"WGS84",100,,,3,"Pinicola enucleator","species",3,,
910,"AMNH","2008-02-20",2008,2,20,2008,2,20,"2008-02-20",3,"United States","US","New York","Hamilton","Inlet, Limekiln Lake Road",43.73,-74.79,"WGS84",100,,,3,"Pinicola enucleator","species",3,,
911,"AMNH","2008-02-13",2008,2,13,2008,2,13,"2008-02-13",3,"United States","US","New York","Ulster","Saugerties, Saxton Flats",42.14,-74.00,"WGS84",500,,,3,"Junco hyemalis","species",3,,
912,"AMNH","2008-02-17",2008,2,17,2008,2,17,"2008-02-17",3,"United States","US","New York","Ulster","Bill Parr Farm, approx. 2 km W of Saugerties",42.07,-73.98,"WGS84",200,,,3,"Junco hyemalis","species",3,,
913,"AMNH","2008-02-13",2008,2,13,2008,2,13,"2008-02-13",3,"United States","US","New York","Ulster","Saugerties, Saxton Flats",42.14,-74.00,"WGS84",500,,,3,"Plectrophenax nivalis","species",3,,
914,"AMNH","2008-02-13",2008,2,13,2008,2,13,"2008-02-13",3,"United States","US","New York","Ulster","Saugerties, Saxton Flats",42.14,-74.00,"WGS84",500,,,3,"Plectrophenax nivalis","species",3,,
915,"AMNH","2008-02-19",2008,2,19,2008,2,19,"2008-02-19",3,"United States","US","New York","Essex","Elizabethtown, County Road 8",44.23,-73.55,"WGS84",250,,,3,"Carduelis flammea","species",3,,
916,"AMNH","2008-04-06",2008,4,6,2008,4,6,"2008-04-06",3,"United States","US","New York","Suffolk","Patchogue, Montauk Highway and Hewlett Avenue",40.77,-72.98,"WGS84",500,,,3,"Cyanocitta cristata","species",3,,
917,"AMNH","2008-06-23",2008,6,23,2008,6,23,"2008-06-23",3,"United States","US","New York","Ulster","Saugerties, Phillips Road",42.06,-74.03,"WGS84",1000,,,3,"Buteo platypterus","species",3,,
918,"AMNH","2008-06-19",2008,6,19,2008,6,19,"2008-06-19",3,"United States","US","New York","Ulster","Route 47, Giant Ledge",42.04,-74.39,"WGS84",2000,,,3,"Zonotrichia albicollis","species",3,,
919,"AMNH","2008-06-20",2008,6,20,2008,6,20,"2008-06-20",3,"United States","US","New York","Ulster","Saugerties, George Sickle Road",42.06,-74.02,"WGS84",1000,,,3,"Agelaius phoeniceus","species",3,,
920,"AMNH","2008-06-21",2008,6,21,2008,6,21,"2008-06-21",3,"United States","US","New York","Ulster","Woodstock, Woodstock Mountains, end of Reynold's Lane",42.06,-74.15,"WGS84",2000,,,3,"Piranga olivacea","species",3,,
921,"AMNH","2008-11-18",2008,11,18,2008,11,18,"2008-11-18",3,"United States","US","New York","Ulster","Saugerties, Phillips Road",42.06,-74.03,"WGS84",1000,,,3,"Dryocopus pileatus","species",3,,
922,"AMNH","2008-11-18",2008,11,18,2008,11,18,"2008-11-18",3,"United States","US","New York","Ulster","Saugerties, Phillips Road",42.06,-74.03,"WGS84",1000,,,3,"Carduelis pinus","species",3,,
923,"AMNH","2008-11-18",2008,11,18,2008,11,18,"2008-11-18",3,"United States","US","New York","Ulster","Saugerties, Phillips Road",42.06,-74.03,"WGS84",1000,,,3,"Carduelis pinus","species",3,,
924,"AMNH","2008-11-30",2008,11,30,2008,11,30,"2008-11-30",3,"United States","US","New York","Ulster","Saugerties, Phillips Road",42.06,-74.03,"WGS84",1000,,,3,"Carduelis pinus","species",3,,
925,"AMNH","2008-11-30",2008,11,30,2008,11,30,"2008-11-30",3,"United States","US","New York","Ulster","Saugerties, Phillips Road",42.06,-74.03,"WGS84",1000,,,3,"Carduelis pinus","species",3,,
926,"AMNH","2008-11-30",2008,11,30,2008,11,30,"2008-11-30",3,"United States","US","New York","Ulster","Saugerties, Phillips Road",42.06,-74.03,"WGS84",1000,,,3,"Carduelis pinus","species",3,,
927,"AMNH","2008-11-30",2008,11,30,2008,11,30,"2008-11-30",3,"United States","US","New York","Ulster","Saugerties, Phillips Road",42.06,-74.03,"WGS84",1000,,,3,"Carduelis pinus","species",3,,
928,"AMNH","2008-11-30",2008,11,30,2008,11,30,"2008-11-30",3,"United States","US","New York","Ulster","Saugerties, Phillips Road",42.06,-74.03,"WGS84",1000,,,3,"Carduelis pinus","species",3,,
929,"AMNH","2009-03-01",2009,3,1,2009,3,1,"2009-03-01",3,"United States","US","New York","Ulster","Bill Parr Farm, approx. 2 km W of Saugerties",42.07,-73.98,"WGS84",200,,,3,"Agelaius phoeniceus","species",3,,
930,"AMNH","2009-07-03",2009,7,3,2009,7,3,"2009-07-03",3,"United States","US","New York","Putnam","Patterson, Doansburg Road, Green Chimneys Children's Services",41.44,-73.54,"WGS84",150,,,3,"Coragyps atratus","species",3,,
931,"AMNH","2009-07-03",2009,7,3,2009,7,3,"2009-07-03",3,"United States","US","New York","Putnam","Patterson, Doansburg Road, Green Chimneys Children's Services",41.44,-73.54,"WGS84",150,,,3,"Coragyps atratus","species",3,,
932,"AMNH","2009-07-11",2009,7,11,2009,7,11,"2009-07-11",3,"United States","US","New York","Sullivan","Parksville, Cooley Road",41.89,-74.68,"WGS84",1000,,,3,"Accipiter striatus","species",3,,
933,"AMNH","2009-06-01",2009,6,1,2009,6,1,"2009-06-01",3,"United States","US","New York","Hamilton","Inlet, Moose River Rd., Moose River Plains, Lost Ponds",43.68,-74.66,"WGS84",1300,,,3,"Picoides arcticus","species",3,,
934,"AMNH","2009-06-08",2009,6,8,2009,6,8,"2009-06-08",3,"United States","US","New York","Hamilton","Raquette Lake, Uncas Rd., Brown's Tract Ponds",43.81,-74.70,"WGS84",500,,,3,"Perisoreus canadensis","species",3,,
935,"AMNH","2009-07-11",2009,7,11,2009,7,11,"2009-07-11",3,"United States","US","New York","Sullivan","Parksville, Cooley Road",41.89,-74.68,"WGS84",1000,,,3,"Turdus migratorius","species",3,,
936,"AMNH","2009-06-10",2009,6,10,2009,6,10,"2009-06-10",3,"United States","US","New York","Hamilton","Raquette Lake, Uncas Rd., Brown's Tract Ponds",43.81,-74.70,"WGS84",500,,,3,"Dendroica palmarum","species",3,,
937,"AMNH","2009-06-06",2009,6,6,2009,6,6,"2009-06-06",3,"United States","US","New York","Hamilton","Inlet, Moose River Rd., Moose River Plains, Mitchell Pond Trail Head",43.67,-74.74,"WGS84",500,,,3,"Melospiza lincolnii","species",3,,
938,"AMNH","2009-06-03",2009,6,3,2009,6,3,"2009-06-03",3,"United States","US","New York","Hamilton","Inlet, Moose River Rd., Moose River Plains, Lost Ponds",43.68,-74.66,"WGS84",1300,,,3,"Zonotrichia albicollis","species",3,,
939,"AMNH","2009-08-08",2009,8,8,2009,8,8,"2009-08-08",3,"United States","US","New York","Ulster","Saugerties, Phillips Road",42.06,-74.03,"WGS84",1000,,,3,"Dryocopus pileatus","species",3,,
940,"AMNH","2008-12-02",2008,12,2,2008,12,2,"2008-12-02",3,"United States","US","New York","Ulster","Saugerties, Phillips Road",42.06,-74.03,"WGS84",1000,,,3,"Loxia leucoptera","species",3,,
941,"AMNH","2009-04-09",2009,4,9,2009,4,9,"2009-04-09",3,"United States","US","New York","Ulster","Saugerties, Phillips Road",42.06,-74.03,"WGS84",1000,,,3,"Certhia americana","species",3,,
942,"AMNH","2009-04-10",2009,4,10,2009,4,10,"2009-04-10",3,"United States","US","New York","Ulster","Saugerties, Phillips Road",42.06,-74.03,"WGS84",1000,,,3,"Carpodacus purpureus","species",3,,
943,"AMNH","2010-03-27",2010,3,27,2010,3,27,"2010-03-27",3,"United States","US","New York","Ulster","Bill Parr Farm, approx. 2 km W of Saugerties",42.07,-73.98,"WGS84",200,,,3,"Agelaius phoeniceus","species",3,,
944,"AMNH","2010-03-29",2010,3,29,2010,3,29,"2010-03-29",3,"United States","US","New York","Ulster","Bill Parr Farm, approx. 2 km W of Saugerties",42.07,-73.98,"WGS84",200,,,3,"Agelaius phoeniceus","species",3,,
945,"AMNH","2010-03-29",2010,3,29,2010,3,29,"2010-03-29",3,"United States","US","New York","Ulster","Bill Parr Farm, approx. 2 km W of Saugerties",42.07,-73.98,"WGS84",200,,,3,"Agelaius phoeniceus","species",3,,
946,"AMNH","2010-03-31",2010,3,31,2010,3,31,"2010-03-31",3,"United States","US","New York","Ulster","Saugerties, Saxton Flats",42.14,-74.00,"WGS84",500,,,3,"Agelaius phoeniceus","species",3,,
947,"AMNH","2010-03-31",2010,3,31,2010,3,31,"2010-03-31",3,"United States","US","New York","Ulster","Saugerties, Saxton Flats",42.14,-74.00,"WGS84",500,,,3,"Agelaius phoeniceus","species",3,,
948,"AMNH","2010-03-29",2010,3,29,2010,3,29,"2010-03-29",3,"United States","US","New York","Ulster","Saugerties, Saxton Flats",42.14,-74.00,"WGS84",500,,,3,"Agelaius phoeniceus","species",3,,
949,"AMNH","2010-04-01",2010,4,1,2010,4,1,"2010-04-01",3,"United States","US","New York","Ulster","Saugerties, Saxton Flats",42.14,-74.00,"WGS84",500,,,3,"Agelaius phoeniceus","species",3,,
950,"AMNH","2010-04-01",2010,4,1,2010,4,1,"2010-04-01",3,"United States","US","New York","Ulster","Saugerties, Phillips Road",42.06,-74.03,"WGS84",1000,,,3,"Agelaius phoeniceus","species",3,,
951,"AMNH","2010-03-27",2010,3,27,2010,3,27,"2010-03-27",3,"United States","US","New York","Ulster","Bill Parr Farm, approx. 2 km W of Saugerties",42.07,-73.98,"WGS84",200,,,3,"Euphagus carolinus","species",3,,
952,"AMNH","2010-04-01",2010,4,1,2010,4,1,"2010-04-01",3,"United States","US","New York","Ulster","Saugerties, Saxton Flats",42.14,-74.00,"WGS84",500,,,3,"Euphagus carolinus","species",3,,
953,"AMNH","2010-04-01",2010,4,1,2010,4,1,"2010-04-01",3,"United States","US","New York","Ulster","Saugerties, Saxton Flats",42.14,-74.00,"WGS84",500,,,3,"Euphagus carolinus","species",3,,
954,"AMNH","2010-03-31",2010,3,31,2010,3,31,"2010-03-31",3,"United States","US","New York","Ulster","Saugerties, Saxton Flats",42.14,-74.00,"WGS84",500,,,3,"Quiscalus quiscula","species",3,,
955,"AMNH","2008-06-22",2008,6,22,2008,6,22,"2008-06-22",3,"United States","US","New York","Ulster","Woodstock, Woodstock Mountains, end of Reynold's Lane",42.06,-74.15,"WGS84",2000,,,3,"Piranga olivacea","species",3,,
956,"AMNH","2010-06-10",2010,6,10,2010,6,10,"2010-06-10",3,"United States","US","New York","Franklin","Santa Clara, Santa Clara Tract, Madawaska Flow",44.52,-74.37,"WGS84",3000,,,3,"Picoides arcticus","species",3,,
957,"AMNH","2010-06-11",2010,6,11,2010,6,11,"2010-06-11",3,"United States","US","New York","Franklin","Santa Clara, Santa Clara Tract, Madawaska Flow",44.52,-74.37,"WGS84",3000,,,3,"Picoides arcticus","species",3,,
958,"AMNH","2010-06-15",2010,6,15,2010,6,15,"2010-06-15",3,"United States","US","New York","Franklin","Santa Clara, Santa Clara Tract, Madawaska Flow",44.52,-74.37,"WGS84",3000,,,3,"Picoides arcticus","species",3,,
959,"AMNH","2010-06-11",2010,6,11,2010,6,11,"2010-06-11",3,"United States","US","New York","Franklin","Santa Clara, Santa Clara Tract, Madawaska Flow",44.52,-74.37,"WGS84",3000,,,3,"Contopus cooperi","species",3,,
960,"AMNH","2010-06-09",2010,6,9,2010,6,9,"2010-06-09",3,"United States","US","New York","Franklin","Santa Clara, Santa Clara Tract, Madawaska Flow",44.52,-74.37,"WGS84",3000,,,3,"Perisoreus canadensis","species",3,,
961,"AMNH","2010-06-11",2010,6,11,2010,6,11,"2010-06-11",3,"United States","US","New York","Franklin","Santa Clara, Santa Clara Tract, Madawaska Flow",44.52,-74.37,"WGS84",3000,,,3,"Perisoreus canadensis","species",3,,
962,"AMNH","2010-06-11",2010,6,11,2010,6,11,"2010-06-11",3,"United States","US","New York","Franklin","Santa Clara, Santa Clara Tract, Madawaska Flow",44.52,-74.37,"WGS84",3000,,,3,"Perisoreus canadensis","species",3,,
963,"AMNH","2010-06-11",2010,6,11,2010,6,11,"2010-06-11",3,"United States","US","New York","Franklin","Santa Clara, Santa Clara Tract, Madawaska Flow",44.52,-74.37,"WGS84",3000,,,3,"Perisoreus canadensis","species",3,,
964,"AMNH","2010-06-11",2010,6,11,2010,6,11,"2010-06-11",3,"United States","US","New York","Franklin","Santa Clara, Santa Clara Tract, Madawaska Flow",44.52,-74.37,"WGS84",3000,,,3,"Perisoreus canadensis","species",3,,
965,"AMNH","2010-06-15",2010,6,15,2010,6,15,"2010-06-15",3,"United States","US","New York","Franklin","Santa Clara, Santa Clara Tract, Madawaska Flow",44.52,-74.37,"WGS84",3000,,,3,"Perisoreus canadensis","species",3,,
966,"AMNH","2010-06-16",2010,6,16,2010,6,16,"2010-06-16",3,"United States","US","New York","Franklin","Santa Clara, Santa Clara Tract, Madawaska Flow",44.52,-74.37,"WGS84",3000,,,3,"Perisoreus canadensis","species",3,,
967,"AMNH","2010-06-15",2010,6,15,2010,6,15,"2010-06-15",3,"United States","US","New York","Franklin","Santa Clara, Santa Clara Tract, Madawaska Flow",44.52,-74.37,"WGS84",3000,,,3,"Perisoreus canadensis","species",3,,
968,"AMNH","2010-06-16",2010,6,16,2010,6,16,"2010-06-16",3,"United States","US","New York","Franklin","Santa Clara, Santa Clara Tract, Madawaska Flow",44.52,-74.37,"WGS84",3000,,,3,"Perisoreus canadensis","species",3,,
969,"AMNH","2010-06-07",2010,6,7,2010,6,7,"2010-06-07",3,"United States","US","New York","St. Lawrence","Gale, Massawepie Mire",44.26,-74.64,"WGS84",2500,,,3,"Dendroica palmarum","species",3,,
970,"AMNH","2010-06-11",2010,6,11,2010,6,11,"2010-06-11",3,"United States","US","New York","Franklin","Santa Clara, Santa Clara Tract, Madawaska Flow",44.52,-74.37,"WGS84",3000,,,3,"Dendroica palmarum","species",3,,
971,"AMNH","2010-06-11",2010,6,11,2010,6,11,"2010-06-11",3,"United States","US","New York","Franklin","Santa Clara, Santa Clara Tract, Madawaska Flow",44.52,-74.37,"WGS84",3000,,,3,"Dendroica palmarum","species",3,,
972,"AMNH","2010-06-11",2010,6,11,2010,6,11,"2010-06-11",3,"United States","US","New York","Franklin","Santa Clara, Santa Clara Tract, Madawaska Flow",44.52,-74.37,"WGS84",3000,,,3,"Dendroica palmarum","species",3,,
973,"AMNH","2010-06-10",2010,6,10,2010,6,10,"2010-06-10",3,"United States","US","New York","Franklin","Santa Clara, Santa Clara Tract, Madawaska Flow",44.52,-74.37,"WGS84",3000,,,3,"Carpodacus purpureus","species",3,,
974,"AMNH","2010-06-10",2010,6,10,2010,6,10,"2010-06-10",3,"United States","US","New York","Franklin","Santa Clara, Santa Clara Tract, Madawaska Flow",44.52,-74.37,"WGS84",3000,,,3,"Melospiza lincolnii","species",3,,
975,"AMNH","2010-06-10",2010,6,10,2010,6,10,"2010-06-10",3,"United States","US","New York","Franklin","Santa Clara, Santa Clara Tract, Madawaska Flow",44.52,-74.37,"WGS84",3000,,,3,"Melospiza lincolnii","species",3,,
976,"AMNH","2010-06-11",2010,6,11,2010,6,11,"2010-06-11",3,"United States","US","New York","Franklin","Santa Clara, Santa Clara Tract, Madawaska Flow",44.52,-74.37,"WGS84",3000,,,3,"Melospiza lincolnii","species",3,,
977,"AMNH","2010-06-09",2010,6,9,2010,6,9,"2010-06-09",3,"United States","US","New York","Franklin","Santa Clara, Santa Clara Tract, Madawaska Flow",44.52,-74.37,"WGS84",3000,,,3,"Melospiza lincolnii","species",3,,
978,"AMNH","2010-06-10",2010,6,10,2010,6,10,"2010-06-10",3,"United States","US","New York","Franklin","Santa Clara, Santa Clara Tract, Madawaska Flow",44.52,-74.37,"WGS84",3000,,,3,"Passerculus sandwichensis","species",3,,
979,"AMNH","2009-08-08",2009,8,8,2009,8,8,"2009-08-08",3,"United States","US","New York","Ulster","Saugerties, Phillips Road",42.06,-74.03,"WGS84",1000,,,3,"Coccyzus americanus","species",3,,
980,"AMNH","2009-08-08",2009,8,8,2009,8,8,"2009-08-08",3,"United States","US","New York","Ulster","Saugerties, Phillips Road",42.06,-74.03,"WGS84",1000,,,3,"Coccyzus americanus","species",3,,
981,"AMNH","2001-01-21",2001,1,21,2001,1,21,"2001-01-21",3,"Australia","AU","Western Australia",,"possibly Troode St., Perth?",-31.94,115.84,"WGS84",10000,,,3,"Ixobrychus minutus","subspecies",3,,
982,"AMNH","2011-01-02",2011,1,2,2011,1,2,"2011-01-02",3,"United States","US","New York","Ulster","Saugerties, Phillips Road",42.06,-74.03,"WGS84",1000,,,3,"Carduelis flammea","species",3,,
983,"AMNH","2011-02-12",2011,2,12,2011,2,12,"2011-02-12",3,"United States","US","New York","Ulster","Saugerties, Phillips Road",42.06,-74.03,"WGS84",1000,,,3,"Melanerpes carolinus","species",3,,
984,"AMNH","2011-04-22",2011,4,22,2011,4,22,"2011-04-22",3,"United States","US","New York","Ulster","Saugerties, Phillips Road",42.06,-74.03,"WGS84",1000,,,3,"Melanerpes carolinus","species",3,,
985,"AMNH","2011-04-22",2011,4,22,2011,4,22,"2011-04-22",3,"United States","US","New York","Ulster","Saugerties, Phillips Road",42.06,-74.03,"WGS84",1000,,,3,"Melanerpes carolinus","species",3,,
986,"AMNH","2011-04-21",2011,4,21,2011,4,21,"2011-04-21",3,"United States","US","New York","Ulster","Saugerties, Phillips Road",42.06,-74.03,"WGS84",1000,,,3,"Picoides villosus","species",3,,
987,"AMNH","2011-06-07",2011,6,7,2011,6,7,"7 or 10 Jun 2011",3,"United States","US","New York","Franklin","Santa Clara, Santa Clara Tract, Madawaska Flow",44.52,-74.37,"WGS84",3000,,,3,"Picoides arcticus","species",3,,
988,"AMNH","2011-04-22",2011,4,22,2011,4,22,"2011-04-22",3,"United States","US","New York","Ulster","Saugerties, Phillips Road",42.06,-74.03,"WGS84",1000,,,3,"Vireo solitarius","species",3,,
989,"AMNH","2011-05-31",2011,5,31,2011,5,31,"2011-05-31",3,"United States","US","New York","Suffolk","1.5 miles south of Rocky Point",40.93,-72.93,"WGS84",1500,,,3,"Toxostoma rufum","species",3,,
990,"AMNH","2011-05-26",2011,5,26,2011,5,26,"2011-05-26",3,"United States","US","New York","Suffolk","1 mile west and 2 miles north of Manorville",40.88,-72.83,"WGS84",1610,,,3,"Catharus fuscescens","species",3,,
991,"AMNH","2011-04-28",2011,4,28,2011,4,28,"2011-04-28",3,"United States","US","New York","Ulster","Saugerties, Phillips Road",42.06,-74.03,"WGS84",1000,,,3,"Turdus migratorius","species",3,,
992,"AMNH","2011-08-20",2011,8,20,2011,8,20,"2011-08-20",3,"United States","US","New York","Suffolk","1.5 miles south of Rocky Point",40.93,-72.93,"WGS84",1500,,,3,"Turdus migratorius","species",3,,
993,"AMNH","2011-04-23",2011,4,23,2011,4,23,"2011-04-23",3,"United States","US","New York","Ulster","Saugerties, Phillips Road",42.06,-74.03,"WGS84",1000,,,3,"Carduelis pinus","species",3,,
994,"AMNH","2011-05-25",2011,5,25,2011,5,25,"2011-05-25",3,"United States","US","New York","Suffolk","1 mile west and 2 miles north of Manorville",40.88,-72.83,"WGS84",1610,,,3,"Vermivora pinus","species",3,,
995,"AMNH","2011-05-25",2011,5,25,2011,5,25,"2011-05-25",3,"United States","US","New York","Suffolk","1 mile west and 2 miles north of Manorville",40.88,-72.83,"WGS84",1610,,,3,"Vermivora pinus","species",3,,
996,"AMNH","2011-05-25",2011,5,25,2011,5,25,"2011-05-25",3,"United States","US","New York","Suffolk","1 mile west and 2 miles north of Manorville",40.88,-72.83,"WGS84",1610,,,3,"Vermivora pinus","species",3,,
997,"AMNH","2011-05-26",2011,5,26,2011,5,26,"2011-05-26",3,"United States","US","New York","Suffolk","1 mile west and 2 miles north of Manorville",40.88,-72.83,"WGS84",1610,,,3,"Dendroica pinus","species",3,,
998,"AMNH","2011-05-27",2011,5,27,2011,5,27,"2011-05-27",3,"United States","US","New York","Suffolk","1 mile west and 2 miles north of Manorville",40.88,-72.83,"WGS84",1610,,,3,"Dendroica pinus","species",3,,
999,"AMNH","2011-05-25",2011,5,25,2011,5,25,"2011-05-25",3,"United States","US","New York","Suffolk","1 mile west and 2 miles north of Manorville",40.88,-72.83,"WGS84",1610,,,3,"Icterus galbula","species",3,,
1000,"AMNH","2007-05-28",2007,5,28,2007,5,28,"2007-05-28",3,"United States","US","New York","Ulster","Saugerties, Phillips Road",42.06,-74.03,"WGS84",1000,,,3,"Mniotilta varia","species",3,,
1001,"AMNH","2007-05-28",2007,5,28,2007,5,28,"2007-05-28",3,"United States","US","New York","Ulster","Saugerties, Phillips Road",42.06,-74.03,"WGS84",1000,,,3,"Parus bicolor","species",3,,
1002,"AMNH","2007-05-28",2007,5,28,2007,5,28,"2007-05-28",3,"United States","US","New York","Greene","Palenville, Malden Avenue",42.17,-74.03,"WGS84",500,,,3,"Quiscalus quiscula","species",3,,
1003,"AMNH","2007-05-28",2007,5,28,2007,5,28,"2007-05-28",3,"United States","US","New York","Greene","Palenville, Malden Avenue",42.17,-74.03,"WGS84",500,,,3,"Bombycilla cedrorum","species",3,,
1004,"AMNH","2007-05-28",2007,5,28,2007,5,28,"2007-05-28",3,"United States","US","New York","Greene","Palenville, Malden Avenue",42.17,-74.03,"WGS84",500,,,3,"Passerina cyanea","species",3,,
1005,"AMNH","2007-05-29",2007,5,29,2007,5,29,"2007-05-29",3,"United States","US","New York","Albany","Preston Hollow, Pucker Street",42.42,-74.26,"WGS84",250,,,3,"Empidonax minimus","species",3,,
1006,"AMNH","2007-05-29",2007,5,29,2007,5,29,"2007-05-29",3,"United States","US","New York","Albany","Preston Hollow, Pucker Street",42.42,-74.26,"WGS84",250,,,3,"Dumetella carolinensis","species",3,,
1007,"AMNH","2007-05-29",2007,5,29,2007,5,29,"2007-05-29",3,"United States","US","New York","Albany","Preston Hollow, Pucker Street",42.42,-74.26,"WGS84",250,,,3,"Icterus galbula","species",3,,
1008,"AMNH","2007-05-30",2007,5,30,2007,5,30,"2007-05-30",3,"United States","US","New York","Ulster","Woodstock, Woodstock Mountains, end of Reynold's Lane",42.06,-74.15,"WGS84",2000,,,3,"Vireo olivaceus","species",3,,
1009,"AMNH","2007-05-31",2007,5,31,2007,5,31,"2007-05-31",3,"United States","US","New York","Ulster","Saugerties, George Sickle Road",42.06,-74.02,"WGS84",1000,,,3,"Sitta carolinensis","species",3,,
1010,"AMNH","2007-05-31",2007,5,31,2007,5,31,"2007-05-31",3,"United States","US","New York","Ulster","Saugerties, George Sickle Road",42.06,-74.02,"WGS84",1000,,,3,"Cyanocitta cristata","species",3,,
1011,"AMNH","2007-05-31",2007,5,31,2007,5,31,"2007-05-31",3,"United States","US","New York","Ulster","Saugerties, George Sickle Road",42.06,-74.02,"WGS84",1000,,,3,"Sayornis phoebe","species",3,,
1012,"AMNH","2007-05-31",2007,5,31,2007,5,31,"2007-05-31",3,"United States","US","New York","Ulster","Saugerties, George Sickle Road",42.06,-74.02,"WGS84",1000,,,3,"Certhia familiaris","species",3,,
1013,"AMNH","2007-05-28",2007,5,28,2007,5,28,"2007-05-28",3,"United States","US","New York","Greene","Palenville, Malden Avenue",42.17,-74.03,"WGS84",500,,,3,"Vireo olivaceus","species",3,,
1014,"AMNH","2007-05-29",2007,5,29,2007,5,29,"2007-05-29",3,"United States","US","New York","Albany","Preston Hollow, Pucker Street",42.42,-74.26,"WGS84",250,,,3,"Tachycineta bicolor","species",3,,
1015,"AMNH","2007-05-31",2007,5,31,2007,5,31,"2007-05-31",3,"United States","US","New York","Ulster","Saugerties, George Sickle Road",42.06,-74.02,"WGS84",1000,,,3,"Sitta canadensis","species",3,,
1016,"AMNH","2007-05-31",2007,5,31,2007,5,31,"2007-05-31",3,"United States","US","New York","Ulster","Saugerties, George Sickle Road",42.06,-74.02,"WGS84",1000,,,3,"Cyanocitta cristata","species",3,,
1017,"AMNH","2008-02-20",2008,2,20,2008,2,20,"2008-02-20",3,"United States","US","New York","Hamilton","Inlet, Limekiln Lake Road",43.73,-74.79,"WGS84",100,,,3,"Pinicola enucleator","species",3,,
1018,"AMNH","2008-02-16",2008,2,16,2008,2,16,"2008-02-16",3,"United States","US","New York","Greene","Coxsackie, Coxsackie Flats east of 9W",42.36,-73.82,"WGS84",500,,,3,"Spizella arborea","species",3,,
1019,"AMNH","2008-02-13",2008,2,13,2008,2,13,"2008-02-13",3,"United States","US","New York","Ulster","Saugerties, Saxton Flats",42.14,-74.00,"WGS84",500,,,3,"Junco hyemalis","species",3,,
1020,"AMNH","2008-02-13",2008,2,13,2008,2,13,"2008-02-13",3,"United States","US","New York","Ulster","Saugerties, Saxton Flats",42.14,-74.00,"WGS84",500,,,3,"Parus bicolor","species",3,,
1021,"AMNH","2008-02-16",2008,2,16,2008,2,16,"2008-02-16",3,"United States","US","New York","Greene","Coxsackie, Coxsackie Flats east of 9W",42.36,-73.82,"WGS84",500,,,3,"Parus atricapillus","species",3,,
1022,"AMNH","2008-04-20",2008,4,20,2008,4,20,"2008-04-20",3,"United States","US","New York","Suffolk","Patchogue, Montauk Highway and Hewlett Avenue",40.77,-72.98,"WGS84",500,,,3,"Dendroica pinus","species",3,,
1023,"AMNH","2008-04-20",2008,4,20,2008,4,20,"2008-04-20",3,"United States","US","New York","Suffolk","Patchogue, Montauk Highway and Hewlett Avenue",40.77,-72.98,"WGS84",500,,,3,"Dendroica pinus","species",3,,
1024,"AMNH","2008-04-20",2008,4,20,2008,4,20,"2008-04-20",3,"United States","US","New York","Suffolk","Patchogue, Montauk Highway and Hewlett Avenue",40.77,-72.98,"WGS84",500,,,3,"Turdus migratorius","species",3,,
1025,"AMNH","2008-02-19",2008,2,19,2008,2,19,"2008-02-19",3,"United States","US","New York","Essex","Elizabethtown, County Road 8",44.23,-73.55,"WGS84",250,,,3,"Carduelis flammea","species",3,,
1026,"AMNH","2008-02-19",2008,2,19,2008,2,19,"2008-02-19",3,"United States","US","New York","Essex","Wadhams, Sayre Farm",44.26,-73.45,"WGS84",250,,,3,"Bombycilla garrulus","species",3,,
1027,"AMNH","2008-02-18",2008,2,18,2008,2,18,"2008-02-18",3,"United States","US","New York","Greene","Coxsackie, Coxsackie Flats east of 9W",42.36,-73.82,"WGS84",500,,,3,"Carduelis tristis","species",3,,
1028,"AMNH","2008-02-20",2008,2,20,2008,2,20,"2008-02-20",3,"United States","US","New York","Hamilton","Inlet, Limekiln Lake Road",43.73,-74.79,"WGS84",100,,,3,"Pinicola enucleator","species",3,,
1029,"AMNH","2008-02-20",2008,2,20,2008,2,20,"2008-02-20",3,"United States","US","New York","Hamilton","Inlet, Limekiln Lake Road",43.73,-74.79,"WGS84",100,,,3,"Pinicola enucleator","species",3,,
1030,"AMNH","2008-02-12",2008,2,12,2008,2,12,"2008-02-12",3,"United States","US","New York","Ulster","Saugerties, Saxton Flats",42.14,-74.00,"WGS84",500,,,3,"Euphagus carolinus","species",3,,
1031,"AMNH","2008-02-13",2008,2,13,2008,2,13,"2008-02-13",3,"United States","US","New York","Ulster","Saugerties, Saxton Flats",42.14,-74.00,"WGS84",500,,,3,"Plectrophenax nivalis","species",3,,
1032,"AMNH","2008-02-21",2008,2,21,2008,2,21,"2008-02-21",3,"United States","US","New York","Ulster","Saugerties, Saxton Flats",42.14,-74.00,"WGS84",500,,,3,"Agelaius phoeniceus","species",3,,
1033,"AMNH","2008-02-21",2008,2,21,2008,2,21,"2008-02-21",3,"United States","US","New York","Ulster","Saugerties, Saxton Flats",42.14,-74.00,"WGS84",500,,,3,"Agelaius phoeniceus","species",3,,
1034,"AMNH","2008-02-20",2008,2,20,2008,2,20,"2008-02-20",3,"United States","US","New York","Essex","Bloomingdale, County Road 55, Bloomingdale Bog",44.41,-74.12,"WGS84",225,,,3,"Perisoreus canadensis","species",3,,
1035,"AMNH","2008-02-20",2008,2,20,2008,2,20,"2008-02-20",3,"United States","US","New York","Essex","Bloomingdale, County Road 55, Bloomingdale Bog",44.41,-74.12,"WGS84",225,,,3,"Perisoreus canadensis","species",3,,
1036,"AMNH","2008-02-21",2008,2,21,2008,2,21,"2008-02-21",3,"United States","US","New York","Ulster","Saugerties, Saxton Flats",42.14,-74.00,"WGS84",500,,,3,"Agelaius phoeniceus","species",3,,
1037,"AMNH","2008-02-13",2008,2,13,2008,2,13,"2008-02-13",3,"United States","US","New York","Ulster","Saugerties, Saxton Flats",42.14,-74.00,"WGS84",500,,,3,"Plectrophenax nivalis","species",3,,
1038,"AMNH","2008-02-13",2008,2,13,2008,2,13,"2008-02-13",3,"United States","US","New York","Ulster","Saugerties, Saxton Flats",42.14,-74.00,"WGS84",500,,,3,"Plectrophenax nivalis","species",3,,
1039,"AMNH","2008-02-19",2008,2,19,2008,2,19,"2008-02-19",3,"United States","US","New York","Essex","Wadhams, Sayre Farm",44.26,-73.45,"WGS84",250,,,3,"Bombycilla garrulus","species",3,,
1040,"AMNH","2008-02-19",2008,2,19,2008,2,19,"2008-02-19",3,"United States","US","New York","Essex","Wadhams, Sayre Farm",44.26,-73.45,"WGS84",250,,,3,"Bombycilla garrulus","species",3,,
1041,"AMNH","2008-02-20",2008,2,20,2008,2,20,"2008-02-20",3,"United States","US","New York","Essex","Bloomingdale, County Road 55, Bloomingdale Bog",44.41,-74.12,"WGS84",225,,,3,"Perisoreus canadensis","species",3,,
1042,"AMNH","2008-02-21",2008,2,21,2008,2,21,"2008-02-21",3,"United States","US","New York","Ulster","Saugerties, Saxton Flats",42.14,-74.00,"WGS84",500,,,3,"Picoides villosus","species",3,,
1043,"AMNH","2008-02-12",2008,2,12,2008,2,12,"2008-02-12",3,"United States","US","New York","Ulster","Bill Parr Farm, approx. 2 km W of Saugerties",42.07,-73.98,"WGS84",200,,,3,"Dryocopus pileatus","species",3,,
1044,"AMNH","2008-02-14",2008,2,14,2008,2,14,"2008-02-14",3,"United States","US","New York","Ulster","Saugerties, Saxton Flats",42.14,-74.00,"WGS84",500,,,3,"Melanerpes carolinus","species",3,,
1045,"AMNH","2008-02-12",2008,2,12,2008,2,12,"2008-02-12",3,"United States","US","New York","Ulster","Saugerties, Saxton Flats",42.14,-74.00,"WGS84",500,,,3,"Parus bicolor","species",3,,
1046,"AMNH","2008-02-17",2008,2,17,2008,2,17,"2008-02-17",3,"United States","US","New York","Ulster","Bill Parr Farm, approx. 2 km W of Saugerties",42.07,-73.98,"WGS84",200,,,3,"Picoides pubescens","species",3,,
1047,"AMNH","2008-02-12",2008,2,12,2008,2,12,"2008-02-12",3,"United States","US","New York","Ulster","Saugerties, Saxton Flats",42.14,-74.00,"WGS84",500,,,3,"Parus bicolor","species",3,,
1048,"AMNH","2008-02-19",2008,2,19,2008,2,19,"2008-02-19",3,"United States","US","New York","Essex","Bloomingdale, County Road 55, Bloomingdale Bog",44.41,-74.12,"WGS84",225,,,3,"Sitta canadensis","species",3,,
1049,"AMNH","2008-02-19",2008,2,19,2008,2,19,"2008-02-19",3,"United States","US","New York","Essex","Bloomingdale, County Road 55, Bloomingdale Bog",44.41,-74.12,"WGS84",225,,,3,"Sitta canadensis","species",3,,
1050,"AMNH","2008-02-17",2008,2,17,2008,2,17,"2008-02-17",3,"United States","US","New York","Ulster","Bill Parr Farm, approx. 2 km W of Saugerties",42.07,-73.98,"WGS84",200,,,3,"Sitta carolinensis","species",3,,
1051,"AMNH","2008-02-17",2008,2,17,2008,2,17,"2008-02-17",3,"United States","US","New York","Ulster","Saugerties, Phillips Road",42.06,-74.03,"WGS84",1000,,,3,"Sitta carolinensis","species",3,,
1052,"AMNH","2008-02-17",2008,2,17,2008,2,17,"2008-02-17",3,"United States","US","New York","Ulster","Saugerties, Phillips Road",42.06,-74.03,"WGS84",1000,,,3,"Parus atricapillus","species",3,,
1053,"AMNH","2008-02-19",2008,2,19,2008,2,19,"2008-02-19",3,"United States","US","New York","Essex","Bloomingdale, County Road 55, Bloomingdale Bog",44.41,-74.12,"WGS84",225,,,3,"Parus atricapillus","species",3,,
1054,"AMNH","2008-02-16",2008,2,16,2008,2,16,"2008-02-16",3,"United States","US","New York","Greene","Coxsackie, Coxsackie Flats east of 9W",42.36,-73.82,"WGS84",500,,,3,"Parus atricapillus","species",3,,
1055,"AMNH","2008-02-16",2008,2,16,2008,2,16,"2008-02-16",3,"United States","US","New York","Greene","Coxsackie, Coxsackie Flats east of 9W",42.36,-73.82,"WGS84",500,,,3,"Parus atricapillus","species",3,,
1056,"AMNH","2008-02-19",2008,2,19,2008,2,19,"2008-02-19",3,"United States","US","New York","Essex","Elizabethtown, County Road 8",44.23,-73.55,"WGS84",250,,,3,"Carduelis flammea","species",3,,
1057,"AMNH","2008-02-19",2008,2,19,2008,2,19,"2008-02-19",3,"United States","US","New York","Essex","Elizabethtown, County Road 8",44.23,-73.55,"WGS84",250,,,3,"Carduelis flammea","species",3,,
1058,"AMNH","2008-02-13",2008,2,13,2008,2,13,"2008-02-13",3,"United States","US","New York","Ulster","Saugerties, Saxton Flats",42.14,-74.00,"WGS84",500,,,3,"Bombycilla cedrorum","species",3,,
1059,"AMNH","2008-02-16",2008,2,16,2008,2,16,"2008-02-16",3,"United States","US","New York","Greene","Coxsackie, Coxsackie Flats east of 9W",42.36,-73.82,"WGS84",500,,,3,"Zenaida macroura","species",3,,
1060,"AMNH","2008-02-16",2008,2,16,2008,2,16,"2008-02-16",3,"United States","US","New York","Greene","Coxsackie, Coxsackie Flats east of 9W",42.36,-73.82,"WGS84",500,,,3,"Zenaida macroura","species",3,,
1061,"AMNH","2008-02-19",2008,2,19,2008,2,19,"2008-02-19",3,"United States","US","New York","Essex","Elizabethtown, County Road 8",44.23,-73.55,"WGS84",250,,,3,"Carduelis flammea","species",3,,
1062,"AMNH","2008-02-17",2008,2,17,2008,2,17,"2008-02-17",3,"United States","US","New York","Ulster","Bill Parr Farm, approx. 2 km W of Saugerties",42.07,-73.98,"WGS84",200,,,3,"Carpodacus mexicanus","species",3,,
1063,"AMNH","2008-02-17",2008,2,17,2008,2,17,"2008-02-17",3,"United States","US","New York","Ulster","Bill Parr Farm, approx. 2 km W of Saugerties",42.07,-73.98,"WGS84",200,,,3,"Carpodacus mexicanus","species",3,,
1064,"AMNH","2008-02-13",2008,2,13,2008,2,13,"2008-02-13",3,"United States","US","New York","Ulster","Saugerties, Saxton Flats",42.14,-74.00,"WGS84",500,,,3,"Junco hyemalis","species",3,,
1065,"AMNH","2008-02-13",2008,2,13,2008,2,13,"2008-02-13",3,"United States","US","New York","Ulster","Saugerties, Saxton Flats",42.14,-74.00,"WGS84",500,,,3,"Junco hyemalis","species",3,,
1066,"AMNH","2008-02-13",2008,2,13,2008,2,13,"2008-02-13",3,"United States","US","New York","Ulster","Saugerties, Saxton Flats",42.14,-74.00,"WGS84",500,,,3,"Cyanocitta cristata","species",3,,
1067,"AMNH","2008-02-13",2008,2,13,2008,2,13,"2008-02-13",3,"United States","US","New York","Ulster","Saugerties, Saxton Flats",42.14,-74.00,"WGS84",500,,,3,"Cyanocitta cristata","species",3,,
1068,"AMNH","2008-02-13",2008,2,13,2008,2,13,"2008-02-13",3,"United States","US","New York","Ulster","Saugerties, Saxton Flats",42.14,-74.00,"WGS84",500,,,3,"Cyanocitta cristata","species",3,,
1069,"AMNH","2008-02-13",2008,2,13,2008,2,13,"2008-02-13",3,"United States","US","New York","Ulster","Saugerties, Saxton Flats",42.14,-74.00,"WGS84",500,,,3,"Cyanocitta cristata","species",3,,
1070,"AMNH","2008-02-16",2008,2,16,2008,2,16,"2008-02-16",3,"United States","US","New York","Greene","Coxsackie, Coxsackie Flats east of 9W",42.36,-73.82,"WGS84",500,,,3,"Sialia sialis","species",3,,
1071,"AMNH","2008-02-13",2008,2,13,2008,2,13,"2008-02-13",3,"United States","US","New York","Ulster","Saugerties, Saxton Flats",42.14,-74.00,"WGS84",500,,,3,"Passer domesticus","species",3,,
1072,"AMNH","2008-02-12",2008,2,12,2008,2,12,"2008-02-12",3,"United States","US","New York","Ulster","Bill Parr Farm, approx. 2 km W of Saugerties",42.07,-73.98,"WGS84",200,,,3,"Melospiza melodia","species",3,,
1073,"AMNH","2008-02-12",2008,2,12,2008,2,12,"2008-02-12",3,"United States","US","New York","Ulster","Bill Parr Farm, approx. 2 km W of Saugerties",42.07,-73.98,"WGS84",200,,,3,"Zonotrichia albicollis","species",3,,
1074,"AMNH","2008-02-16",2008,2,16,2008,2,16,"2008-02-16",3,"United States","US","New York","Greene","Coxsackie, Coxsackie Flats east of 9W",42.36,-73.82,"WGS84",500,,,3,"Spizella arborea","species",3,,
1075,"AMNH","2008-02-16",2008,2,16,2008,2,16,"2008-02-16",3,"United States","US","New York","Greene","Coxsackie, Coxsackie Flats east of 9W",42.36,-73.82,"WGS84",500,,,3,"Zonotrichia albicollis","species",3,,
1076,"AMNH","2008-02-18",2008,2,18,2008,2,18,"2008-02-18",3,"United States","US","New York","Greene","Coxsackie, Coxsackie Flats east of 9W",42.36,-73.82,"WGS84",500,,,3,"Spizella arborea","species",3,,
1077,"AMNH","2008-02-18",2008,2,18,2008,2,18,"2008-02-18",3,"United States","US","New York","Greene","Coxsackie, Coxsackie Flats east of 9W",42.36,-73.82,"WGS84",500,,,3,"Melospiza melodia","species",3,,
1078,"AMNH","2008-02-18",2008,2,18,2008,2,18,"2008-02-18",3,"United States","US","New York","Greene","Coxsackie, Coxsackie Flats east of 9W",42.36,-73.82,"WGS84",500,,,3,"Melospiza melodia","species",3,,
1079,"AMNH","2008-02-21",2008,2,21,2008,2,21,"2008-02-21",3,"United States","US","New York","Ulster","Saugerties, Saxton Flats",42.14,-74.00,"WGS84",500,,,3,"Sturnus vulgaris","species",3,,
1080,"AMNH","2008-04-06",2008,4,6,2008,4,6,"2008-04-06",3,"United States","US","New York","Suffolk","Patchogue, Montauk Highway and Hewlett Avenue",40.77,-72.98,"WGS84",500,,,3,"Cyanocitta cristata","species",3,,
1081,"AMNH","2008-10-05",2008,10,5,2008,10,5,"2008-10-05",3,"United States","US","New York","Greene","Palenville, Malden Ave., Robinson Cabin",42.17,-74.03,"WGS84",500,,,3,"Sialia sialis","species",3,,
1082,"AMNH","2008-10-06",2008,10,6,2008,10,6,"2008-10-06",3,"United States","US","New York","Ulster","Saugerties, Phillips Road",42.06,-74.03,"WGS84",1000,,,3,"Catharus ustulatus","species",3,,
1083,"AMNH","2008-06-23",2008,6,23,2008,6,23,"2008-06-23",3,"United States","US","New York","Putnam","Patterson, Doansburg Road, Green Chimneys Children's Services",41.44,-73.54,"WGS84",150,,,3,"Coragyps atratus","species",3,,
1084,"AMNH","2008-10-06",2008,10,6,2008,10,6,"2008-10-06",3,"United States","US","New York","Ulster","Saugerties, Phillips Road",42.06,-74.03,"WGS84",1000,,,3,"Picoides villosus","species",3,,
1085,"AMNH","2008-06-18",2008,6,18,2008,6,18,"2008-06-18",3,"United States","US","New York","Ulster","Bill Parr Farm, approx. 2 km W of Saugerties",42.07,-73.98,"WGS84",200,,,3,"Dumetella carolinensis","species",3,,
1086,"AMNH","2008-06-18",2008,6,18,2008,6,18,"2008-06-18",3,"United States","US","New York","Ulster","Bill Parr Farm, approx. 2 km W of Saugerties",42.07,-73.98,"WGS84",200,,,3,"Dumetella carolinensis","species",3,,
1087,"AMNH","2008-06-18",2008,6,18,2008,6,18,"2008-06-18",3,"United States","US","New York","Ulster","Bill Parr Farm, approx. 2 km W of Saugerties",42.07,-73.98,"WGS84",200,,,3,"Agelaius phoeniceus","species",3,,
1088,"AMNH","2008-06-19",2008,6,19,2008,6,19,"2008-06-19",3,"United States","US","New York","Ulster","Route 47, Giant Ledge",42.04,-74.39,"WGS84",2000,,,3,"Pheucticus ludovicianus","species",3,,
1089,"AMNH","2008-06-19",2008,6,19,2008,6,19,"2008-06-19",3,"United States","US","New York","Ulster","Route 47, Giant Ledge",42.04,-74.39,"WGS84",2000,,,3,"Dendroica fusca","species",3,,
1090,"AMNH","2008-06-19",2008,6,19,2008,6,19,"2008-06-19",3,"United States","US","New York","Ulster","Route 47, Giant Ledge",42.04,-74.39,"WGS84",2000,,,3,"Dendroica virens","species",3,,
1091,"AMNH","2008-06-19",2008,6,19,2008,6,19,"2008-06-19",3,"United States","US","New York","Ulster","Route 47, Giant Ledge",42.04,-74.39,"WGS84",2000,,,3,"Dendroica caerulescens","species",3,,
1092,"AMNH","2008-06-19",2008,6,19,2008,6,19,"2008-06-19",3,"United States","US","New York","Ulster","Route 47, Giant Ledge",42.04,-74.39,"WGS84",2000,,,3,"Sphyrapicus varius","species",3,,
1093,"AMNH","2008-06-19",2008,6,19,2008,6,19,"2008-06-19",3,"United States","US","New York","Ulster","Route 47, Giant Ledge",42.04,-74.39,"WGS84",2000,,,3,"Mniotilta varia","species",3,,
1094,"AMNH","2008-06-19",2008,6,19,2008,6,19,"2008-06-19",3,"United States","US","New York","Ulster","Route 47, Giant Ledge",42.04,-74.39,"WGS84",2000,,,3,"Bonasa umbellus","species",3,,
1095,"AMNH","2008-06-19",2008,6,19,2008,6,19,"2008-06-19",3,"United States","US","New York","Ulster","Route 47, Giant Ledge",42.04,-74.39,"WGS84",2000,,,3,"Zonotrichia albicollis","species",3,,
1096,"AMNH","2008-06-19",2008,6,19,2008,6,19,"2008-06-19",3,"United States","US","New York","Ulster","Route 47, Giant Ledge",42.04,-74.39,"WGS84",2000,,,3,"Junco hyemalis","species",3,,
1097,"AMNH","2008-06-19",2008,6,19,2008,6,19,"2008-06-19",3,"United States","US","New York","Ulster","Route 47, Giant Ledge",42.04,-74.39,"WGS84",2000,,,3,"Junco hyemalis","species",3,,
1098,"AMNH","2008-06-19",2008,6,19,2008,6,19,"2008-06-19",3,"United States","US","New York","Ulster","Route 47, Giant Ledge",42.04,-74.39,"WGS84",2000,,,3,"Catharus guttatus","species",3,,
1099,"AMNH","2008-06-19",2008,6,19,2008,6,19,"2008-06-19",3,"United States","US","New York","Ulster","Route 47, Giant Ledge",42.04,-74.39,"WGS84",2000,,,3,"Catharus guttatus","species",3,,
1100,"AMNH","2008-06-19",2008,6,19,2008,6,19,"2008-06-19",3,"United States","US","New York","Ulster","Route 47, Giant Ledge",42.04,-74.39,"WGS84",2000,,,3,"Junco hyemalis","species",3,,
1101,"AMNH","2008-06-19",2008,6,19,2008,6,19,"2008-06-19",3,"United States","US","New York","Ulster","Route 47, Giant Ledge",42.04,-74.39,"WGS84",2000,,,3,"Vireo solitarius","species",3,,
1102,"AMNH","2008-06-20",2008,6,20,2008,6,20,"2008-06-20",3,"United States","US","New York","Ulster","Saugerties, George Sickle Road",42.06,-74.02,"WGS84",1000,,,3,"Dendroica coronata","species",3,,
1103,"AMNH","2008-06-20",2008,6,20,2008,6,20,"2008-06-20",3,"United States","US","New York","Ulster","Saugerties, George Sickle Road",42.06,-74.02,"WGS84",1000,,,3,"Piranga olivacea","species",3,,
1104,"AMNH","2008-06-20",2008,6,20,2008,6,20,"2008-06-20",3,"United States","US","New York","Ulster","Saugerties, George Sickle Road",42.06,-74.02,"WGS84",1000,,,3,"Carduelis tristis","species",3,,
1105,"AMNH","2008-06-20",2008,6,20,2008,6,20,"2008-06-20",3,"United States","US","New York","Ulster","Saugerties, George Sickle Road",42.06,-74.02,"WGS84",1000,,,3,"Sayornis phoebe","species",3,,
1106,"AMNH","2008-06-21",2008,6,21,2008,6,21,"2008-06-21",3,"United States","US","New York","Ulster","Saugerties, George Sickle Road",42.06,-74.02,"WGS84",1000,,,3,"Myiarchus crinitus","species",3,,
1107,"AMNH","2008-06-21",2008,6,21,2008,6,21,"2008-06-21",3,"United States","US","New York","Ulster","Saugerties, George Sickle Road",42.06,-74.02,"WGS84",1000,,,3,"Agelaius phoeniceus","species",3,,
1108,"AMNH","2008-06-21",2008,6,21,2008,6,21,"2008-06-21",3,"United States","US","New York","Ulster","Saugerties, George Sickle Road",42.06,-74.02,"WGS84",1000,,,3,"Dryocopus pileatus","species",3,,
1109,"AMNH","2008-06-21",2008,6,21,2008,6,21,"2008-06-21",3,"United States","US","New York","Ulster","Saugerties, George Sickle Road",42.06,-74.02,"WGS84",1000,,,3,"Molothrus ater","species",3,,
1110,"AMNH","2008-06-21",2008,6,21,2008,6,21,"2008-06-21",3,"United States","US","New York","Ulster","Saugerties, George Sickle Road",42.06,-74.02,"WGS84",1000,,,3,"Certhia americana","species",3,,
1111,"AMNH","2008-06-21",2008,6,21,2008,6,21,"2008-06-21",3,"United States","US","New York","Ulster","Woodstock, Woodstock Mountains, end of Reynold's Lane",42.06,-74.15,"WGS84",2000,,,3,"Dendroica virens","species",3,,
1112,"AMNH","2008-06-21",2008,6,21,2008,6,21,"2008-06-21",3,"United States","US","New York","Ulster","Woodstock, Woodstock Mountains, end of Reynold's Lane",42.06,-74.15,"WGS84",2000,,,3,"Piranga olivacea","species",3,,
1113,"AMNH","2008-06-21",2008,6,21,2008,6,21,"2008-06-21",3,"United States","US","New York","Ulster","Woodstock, Woodstock Mountains, end of Reynold's Lane",42.06,-74.15,"WGS84",2000,,,3,"Piranga olivacea","species",3,,
1114,"AMNH","2008-06-22",2008,6,22,2008,6,22,"2008-06-22",3,"United States","US","New York","Ulster","Woodstock, Woodstock Mountains, end of Reynold's Lane",42.06,-74.15,"WGS84",2000,,,3,"Catharus guttatus","species",3,,
1115,"AMNH","2008-06-23",2008,6,23,2008,6,23,"2008-06-23",3,"United States","US","New York","Ulster","Saugerties, Phillips Road",42.06,-74.03,"WGS84",1000,,,3,"Buteo platypterus","species",3,,
1116,"AMNH","2008-06-23",2008,6,23,2008,6,23,"2008-06-23",3,"United States","US","New York","Ulster","Saugerties, Phillips Road",42.06,-74.03,"WGS84",1000,,,3,"Buteo platypterus","species",3,,
1117,"AMNH","2008-10-05",2008,10,5,2008,10,5,"2008-10-05",3,"United States","US","New York","Ulster","Saugerties, Phillips Road",42.05,-74.05,"WGS84",1000,,,3,"Dryocopus pileatus","species",3,,
1118,"AMNH","2008-11-18",2008,11,18,2008,11,18,"2008-11-18",3,"United States","US","New York","Ulster","Saugerties, Phillips Road",42.06,-74.03,"WGS84",1000,,,3,"Carduelis pinus","species",3,,
1119,"AMNH","2008-11-18",2008,11,18,2008,11,18,"2008-11-18",3,"United States","US","New York","Ulster","Saugerties, Phillips Road",42.06,-74.03,"WGS84",1000,,,3,"Carduelis pinus","species",3,,
1120,"AMNH","2008-11-18",2008,11,18,2008,11,18,"2008-11-18",3,"United States","US","New York","Ulster","Saugerties, Phillips Road",42.06,-74.03,"WGS84",1000,,,3,"Carduelis pinus","species",3,,
1121,"AMNH","2008-11-30",2008,11,30,2008,11,30,"2008-11-30",3,"United States","US","New York","Ulster","Saugerties, Phillips Road",42.06,-74.03,"WGS84",1000,,,3,"Carduelis pinus","species",3,,
1122,"AMNH","2008-11-30",2008,11,30,2008,11,30,"2008-11-30",3,"United States","US","New York","Ulster","Saugerties, Phillips Road",42.06,-74.03,"WGS84",1000,,,3,"Carduelis pinus","species",3,,
1123,"AMNH","2008-11-30",2008,11,30,2008,11,30,"2008-11-30",3,"United States","US","New York","Ulster","Saugerties, Phillips Road",42.06,-74.03,"WGS84",1000,,,3,"Carduelis pinus","species",3,,
1124,"AMNH","2008-11-30",2008,11,30,2008,11,30,"2008-11-30",3,"United States","US","New York","Ulster","Saugerties, Phillips Road",42.06,-74.03,"WGS84",1000,,,3,"Sialia sialis","species",3,,
1125,"AMNH","2009-03-01",2009,3,1,2009,3,1,"2009-03-01",3,"United States","US","New York","Ulster","Bill Parr Farm, approx. 2 km W of Saugerties",42.07,-73.98,"WGS84",200,,,3,"Agelaius phoeniceus","species",3,,
1126,"AMNH","2008-06-19",2008,6,19,2008,6,19,"2008-06-19",3,"United States","US","New York","Ulster","Route 47, Giant Ledge",42.04,-74.39,"WGS84",2000,,,3,"Turdus migratorius","species",3,,
1127,"AMNH","2008-06-19",2008,6,19,2008,6,19,"2008-06-19",3,"United States","US","New York","Ulster","Route 47, Giant Ledge",42.04,-74.39,"WGS84",2000,,,3,"Catharus guttatus","species",3,,
1128,"AMNH","2008-06-19",2008,6,19,2008,6,19,"2008-06-19",3,"United States","US","New York","Ulster","Route 47, Giant Ledge",42.04,-74.39,"WGS84",2000,,,3,"Vireo olivaceus","species",3,,
1129,"AMNH","2008-06-19",2008,6,19,2008,6,19,"2008-06-19",3,"United States","US","New York","Ulster","Route 47, Giant Ledge",42.04,-74.39,"WGS84",2000,,,3,"Mniotilta varia","species",3,,
1130,"AMNH","2008-06-19",2008,6,19,2008,6,19,"2008-06-19",3,"United States","US","New York","Ulster","Route 47, Giant Ledge",42.04,-74.39,"WGS84",2000,,,3,"Dendroica virens","species",3,,
1131,"AMNH","2008-06-19",2008,6,19,2008,6,19,"2008-06-19",3,"United States","US","New York","Ulster","Route 47, Giant Ledge",42.04,-74.39,"WGS84",2000,,,3,"Dendroica caerulescens","species",3,,
1132,"AMNH","2008-06-20",2008,6,20,2008,6,20,"2008-06-20",3,"United States","US","New York","Ulster","Saugerties, George Sickle Road",42.06,-74.02,"WGS84",1000,,,3,"Agelaius phoeniceus","species",3,,
1133,"AMNH","2008-06-21",2008,6,21,2008,6,21,"2008-06-21",3,"United States","US","New York","Ulster","Saugerties, George Sickle Road",42.06,-74.02,"WGS84",1000,,,3,"Seiurus aurocapilla","species",2,,
1134,"AMNH","2008-06-22",2008,6,22,2008,6,22,"2008-06-22",3,"United States","US","New York","Ulster","Woodstock, Woodstock Mountains, end of Reynold's Lane",42.06,-74.15,"WGS84",2000,,,3,"Seiurus aurocapilla","species",2,,
1135,"AMNH","2008-06-22",2008,6,22,2008,6,22,"2008-06-22",3,"United States","US","New York","Ulster","Woodstock, Woodstock Mountains, end of Reynold's Lane",42.06,-74.15,"WGS84",2000,,,3,"Setophaga ruticilla","species",3,,
1136,"AMNH","2008-06-22",2008,6,22,2008,6,22,"2008-06-22",3,"United States","US","New York","Ulster","Woodstock, Woodstock Mountains, end of Reynold's Lane",42.06,-74.15,"WGS84",2000,,,3,"Mniotilta varia","species",3,,
1137,"AMNH","2008-06-22",2008,6,22,2008,6,22,"2008-06-22",3,"United States","US","New York","Ulster","Woodstock, Woodstock Mountains, end of Reynold's Lane",42.06,-74.15,"WGS84",2000,,,3,"Setophaga ruticilla","species",3,,
1138,"AMNH","2008-12-02",2008,12,2,2008,12,2,"2008-12-02",3,"United States","US","New York","Ulster","Saugerties, Phillips Road",42.06,-74.03,"WGS84",1000,,,3,"Loxia leucoptera","species",3,,
1139,"AMNH","2009-04-10",2009,4,10,2009,4,10,"2009-04-10",3,"United States","US","New York","Ulster","Saugerties, Phillips Road",42.06,-74.03,"WGS84",1000,,,3,"Carpodacus purpureus","species",3,,
1140,"AMNH","2009-04-10",2009,4,10,2009,4,10,"2009-04-10",3,"United States","US","New York","Ulster","Saugerties, Phillips Road",42.06,-74.03,"WGS84",1000,,,3,"Parus atricapillus","species",3,,
1141,"AMNH","2009-04-10",2009,4,10,2009,4,10,"2009-04-10",3,"United States","US","New York","Ulster","Saugerties, Phillips Road",42.06,-74.03,"WGS84",1000,,,3,"Parus atricapillus","species",3,,
1142,"AMNH","2009-04-10",2009,4,10,2009,4,10,"2009-04-10",3,"United States","US","New York","Ulster","Saugerties, Phillips Road",42.06,-74.03,"WGS84",1000,,,3,"Parus atricapillus","species",3,,
1143,"AMNH","2009-01-13",2009,1,13,2009,1,13,"2009-01-13",3,"United States","US","New York","Ulster","Saugerties, Phillips Road",42.06,-74.03,"WGS84",1000,,,3,"Carduelis pinus","species",3,,
1144,"AMNH","2009-01-11",2009,1,11,2009,1,11,"2009-01-11",3,"United States","US","New York","Ulster","Saugerties, Phillips Road",42.06,-74.03,"WGS84",1000,,,3,"Carduelis pinus","species",3,,
1145,"AMNH","2009-04-11",2009,4,11,2009,4,11,"2009-04-11",3,"United States","US","New York","Ulster","Saugerties, George Sickle Road",42.06,-74.02,"WGS84",1000,,,3,"Junco hyemalis","species",3,,
1146,"AMNH","2009-04-11",2009,4,11,2009,4,11,"2009-04-11",3,"United States","US","New York","Ulster","Saugerties, George Sickle Road",42.06,-74.02,"WGS84",1000,,,3,"Carduelis pinus","species",3,,
1147,"AMNH","2009-05-29",2009,5,29,2009,5,29,"2009-05-29",3,"United States","US","New York","Ulster","Saugerties, George Sickle Road",42.06,-74.02,"WGS84",1000,,,3,"Dendroica fusca","species",3,,
1148,"AMNH","2009-05-29",2009,5,29,2009,5,29,"2009-05-29",3,"United States","US","New York","Ulster","Saugerties, George Sickle Road",42.06,-74.02,"WGS84",1000,,,3,"Dendroica virens","species",3,,
1149,"AMNH","2009-05-29",2009,5,29,2009,5,29,"2009-05-29",3,"United States","US","New York","Ulster","Saugerties, George Sickle Road",42.06,-74.02,"WGS84",1000,,,3,"Polioptila caerulea","species",3,,
1150,"AMNH","2009-05-29",2009,5,29,2009,5,29,"2009-05-29",3,"United States","US","New York","Ulster","Saugerties, George Sickle Road",42.06,-74.02,"WGS84",1000,,,3,"Certhia americana","species",3,,
1151,"AMNH","2009-05-29",2009,5,29,2009,5,29,"2009-05-29",3,"United States","US","New York","Ulster","Saugerties, George Sickle Road",42.06,-74.02,"WGS84",1000,,,3,"Bombycilla cedrorum","species",3,,
1152,"AMNH","2009-05-29",2009,5,29,2009,5,29,"2009-05-29",3,"United States","US","New York","Ulster","Saugerties, George Sickle Road",42.06,-74.02,"WGS84",1000,,,3,"Piranga olivacea","species",3,,
1153,"AMNH","2009-05-29",2009,5,29,2009,5,29,"2009-05-29",3,"United States","US","New York","Ulster","Saugerties, George Sickle Road",42.06,-74.02,"WGS84",1000,,,3,"Vireo olivaceus","species",3,,
1154,"AMNH","2009-05-29",2009,5,29,2009,5,29,"2009-05-29",3,"United States","US","New York","Ulster","Saugerties, George Sickle Road",42.06,-74.02,"WGS84",1000,,,3,"Vireo solitarius","species",3,,
1155,"AMNH","2009-05-29",2009,5,29,2009,5,29,"2009-05-29",3,"United States","US","New York","Ulster","Saugerties, George Sickle Road",42.06,-74.02,"WGS84",1000,,,3,"Vireo olivaceus","species",3,,
1156,"AMNH","2009-05-30",2009,5,30,2009,5,30,"2009-05-30",3,"United States","US","New York","Ulster","Woodstock, Woodstock Mountains, end of Reynold's Lane",42.06,-74.15,"WGS84",2000,,,3,"Sphyrapicus varius","species",3,,
1157,"AMNH","2009-05-30",2009,5,30,2009,5,30,"2009-05-30",3,"United States","US","New York","Ulster","Woodstock, Woodstock Mountains, end of Reynold's Lane",42.06,-74.15,"WGS84",2000,,,3,"Setophaga ruticilla","species",3,,
1158,"AMNH","2009-05-30",2009,5,30,2009,5,30,"2009-05-30",3,"United States","US","New York","Ulster","Woodstock, Woodstock Mountains, end of Reynold's Lane",42.06,-74.15,"WGS84",2000,,,3,"Setophaga ruticilla","species",3,,
1159,"AMNH","2009-05-30",2009,5,30,2009,5,30,"2009-05-30",3,"United States","US","New York","Ulster","Woodstock, Woodstock Mountains, end of Reynold's Lane",42.06,-74.15,"WGS84",2000,,,3,"Catharus fuscescens","species",3,,
1160,"AMNH","2009-05-30",2009,5,30,2009,5,30,"2009-05-30",3,"United States","US","New York","Ulster","Woodstock, Woodstock Mountains, end of Reynold's Lane",42.06,-74.15,"WGS84",2000,,,3,"Seiurus aurocapilla","species",2,,
1161,"AMNH","2009-05-30",2009,5,30,2009,5,30,"2009-05-30",3,"United States","US","New York","Ulster","Woodstock, Woodstock Mountains, end of Reynold's Lane",42.06,-74.15,"WGS84",2000,,,3,"Seiurus aurocapilla","species",2,,
1162,"AMNH","2009-05-30",2009,5,30,2009,5,30,"2009-05-30",3,"United States","US","New York","Ulster","Woodstock, Woodstock Mountains, end of Reynold's Lane",42.06,-74.15,"WGS84",2000,,,3,"Dendroica virens","species",3,,
1163,"AMNH","2009-05-30",2009,5,30,2009,5,30,"2009-05-30",3,"United States","US","New York","Ulster","Woodstock, Woodstock Mountains, end of Reynold's Lane",42.06,-74.15,"WGS84",2000,,,3,"Dendroica caerulescens","species",3,,
1164,"AMNH","2009-05-31",2009,5,31,2009,5,31,"2009-05-31",3,"United States","US","New York","Herkimer","Old Forge; 3rd Lake Creek",43.72,-74.85,"WGS84",1000,,,3,"Sphyrapicus varius","species",3,,
1165,"AMNH","2009-06-01",2009,6,1,2009,6,1,"2009-06-01",3,"United States","US","New York","Herkimer","Old Forge; 3rd Lake Creek",43.72,-74.85,"WGS84",1000,,,3,"Pheucticus ludovicianus","species",3,,
1166,"AMNH","2009-06-01",2009,6,1,2009,6,1,"2009-06-01",3,"United States","US","New York","Herkimer","Old Forge; 3rd Lake Creek",43.72,-74.85,"WGS84",1000,,,3,"Parula americana","species",3,,
1167,"AMNH","2009-06-01",2009,6,1,2009,6,1,"2009-06-01",3,"United States","US","New York","Herkimer","Old Forge; 3rd Lake Creek",43.72,-74.85,"WGS84",1000,,,3,"Vermivora ruficapilla","species",3,,
1168,"AMNH","2009-06-01",2009,6,1,2009,6,1,"2009-06-01",3,"United States","US","New York","Herkimer","Old Forge; 3rd Lake Creek",43.72,-74.85,"WGS84",1000,,,3,"Vermivora ruficapilla","species",3,,
1169,"AMNH","2009-06-01",2009,6,1,2009,6,1,"2009-06-01",3,"United States","US","New York","Herkimer","Old Forge; 3rd Lake Creek",43.72,-74.85,"WGS84",1000,,,3,"Dendroica magnolia","species",3,,
1170,"AMNH","2009-06-01",2009,6,1,2009,6,1,"2009-06-01",3,"United States","US","New York","Hamilton","Inlet, Moose River Rd., Moose River Plains, Helldiver Pond",43.67,-74.69,"WGS84",500,,,3,"Parus hudsonicus","species",3,,
1171,"AMNH","2009-06-01",2009,6,1,2009,6,1,"2009-06-01",3,"United States","US","New York","Hamilton","Inlet, Moose River Rd., Moose River Plains, Helldiver Pond",43.67,-74.69,"WGS84",500,,,3,"Vermivora ruficapilla","species",3,,
1172,"AMNH","2009-06-01",2009,6,1,2009,6,1,"2009-06-01",3,"United States","US","New York","Hamilton","Inlet, Moose River Rd., Moose River Plains, Lost Ponds",43.68,-74.66,"WGS84",1300,,,3,"Turdus migratorius","species",3,,
1173,"AMNH","2009-06-01",2009,6,1,2009,6,1,"2009-06-01",3,"United States","US","New York","Hamilton","Inlet, Moose River Rd., Moose River Plains, Lost Ponds",43.68,-74.66,"WGS84",1300,,,3,"Dendroica virens","species",3,,
1174,"AMNH","2009-06-03",2009,6,3,2009,6,3,"2009-06-03",3,"United States","US","New York","Hamilton","Inlet, Moose River Rd., Moose River Plains, Lost Ponds",43.68,-74.66,"WGS84",1300,,,3,"Dendroica fusca","species",3,,
1175,"AMNH","2009-06-03",2009,6,3,2009,6,3,"2009-06-03",3,"United States","US","New York","Hamilton","Inlet, Moose River Rd., Moose River Plains, Lost Ponds",43.68,-74.66,"WGS84",1300,,,3,"Troglodytes troglodytes","species",3,,
1176,"AMNH","2009-06-03",2009,6,3,2009,6,3,"2009-06-03",3,"United States","US","New York","Hamilton","Inlet, Moose River Rd., Moose River Plains, Lost Ponds",43.68,-74.66,"WGS84",1300,,,3,"Vireo solitarius","species",3,,
1177,"AMNH","2009-06-03",2009,6,3,2009,6,3,"2009-06-03",3,"United States","US","New York","Hamilton","Inlet, Moose River Rd., Moose River Plains, Lost Ponds",43.68,-74.66,"WGS84",1300,,,3,"Dendroica fusca","species",3,,
1178,"AMNH","2009-06-03",2009,6,3,2009,6,3,"2009-06-03",3,"United States","US","New York","Hamilton","Inlet, Moose River Rd., Moose River Plains, Helldiver Pond",43.67,-74.69,"WGS84",500,,,3,"Sitta canadensis","species",3,,
1179,"AMNH","2009-06-03",2009,6,3,2009,6,3,"2009-06-03",3,"United States","US","New York","Hamilton","Inlet, Moose River Rd., Moose River Plains, Helldiver Pond",43.67,-74.69,"WGS84",500,,,3,"Dendroica coronata","species",3,,
1180,"AMNH","2009-06-04",2009,6,4,2009,6,4,"2009-06-04",3,"United States","US","New York","Hamilton","Inlet, Moose River Rd., Moose River Plains, Lost Ponds",43.68,-74.66,"WGS84",1300,,,3,"Melospiza lincolnii","species",3,,
1181,"AMNH","2009-06-04",2009,6,4,2009,6,4,"2009-06-04",3,"United States","US","New York","Hamilton","Inlet, Moose River Rd., Moose River Plains, Lost Ponds",43.68,-74.66,"WGS84",1300,,,3,"Melospiza lincolnii","species",3,,
1182,"AMNH","2009-06-04",2009,6,4,2009,6,4,"2009-06-04",3,"United States","US","New York","Hamilton","Inlet, Moose River Rd., Moose River Plains, Lost Ponds",43.68,-74.66,"WGS84",1300,,,3,"Melospiza lincolnii","species",3,,
1183,"AMNH","2009-06-04",2009,6,4,2009,6,4,"2009-06-04",3,"United States","US","New York","Hamilton","Inlet, Moose River Rd., Moose River Plains, Lost Ponds",43.68,-74.66,"WGS84",1300,,,3,"Melospiza lincolnii","species",3,,
1184,"AMNH","2009-06-04",2009,6,4,2009,6,4,"2009-06-04",3,"United States","US","New York","Hamilton","Inlet, Moose River Rd., Moose River Plains, Lost Ponds",43.68,-74.66,"WGS84",1300,,,3,"Melospiza lincolnii","species",3,,
1185,"AMNH","2009-06-04",2009,6,4,2009,6,4,"2009-06-04",3,"United States","US","New York","Hamilton","Inlet, Moose River Rd., Moose River Plains, Lost Ponds",43.68,-74.66,"WGS84",1300,,,3,"Melospiza lincolnii","species",3,,
1186,"AMNH","2009-06-04",2009,6,4,2009,6,4,"2009-06-04",3,"United States","US","New York","Hamilton","Inlet, Moose River Rd., Moose River Plains, Lost Ponds",43.68,-74.66,"WGS84",1300,,,3,"Vermivora ruficapilla","species",3,,
1187,"AMNH","2009-06-04",2009,6,4,2009,6,4,"2009-06-04",3,"United States","US","New York","Hamilton","Inlet, Moose River Rd., Moose River Plains, Lost Ponds",43.68,-74.66,"WGS84",1300,,,3,"Geothlypis trichas","species",3,,
1188,"AMNH","2009-06-04",2009,6,4,2009,6,4,"2009-06-04",3,"United States","US","New York","Hamilton","Inlet, Moose River Rd., Moose River Plains, Lost Ponds",43.68,-74.66,"WGS84",1300,,,3,"Zonotrichia albicollis","species",3,,
1189,"AMNH","2009-06-04",2009,6,4,2009,6,4,"2009-06-04",3,"United States","US","New York","Hamilton","Inlet, Moose River Rd., Moose River Plains, Lost Ponds",43.68,-74.66,"WGS84",1300,,,3,"Zonotrichia albicollis","species",3,,
1190,"AMNH","2009-06-04",2009,6,4,2009,6,4,"2009-06-04",3,"United States","US","New York","Hamilton","Inlet, Moose River Rd., Moose River Plains, Lost Ponds",43.68,-74.66,"WGS84",1300,,,3,"Perisoreus canadensis","species",3,,
1191,"AMNH","2009-06-05",2009,6,5,2009,6,5,"2009-06-05",3,"United States","US","New York","Hamilton","Inlet, Moose River Rd., Moose River Plains, Lost Ponds",43.68,-74.66,"WGS84",1300,,,3,"Parus hudsonicus","species",3,,
1192,"AMNH","2009-06-05",2009,6,5,2009,6,5,"2009-06-05",3,"United States","US","New York","Hamilton","Inlet, Moose River Rd., Moose River Plains, Lost Ponds",43.68,-74.66,"WGS84",1300,,,3,"Empidonax alnorum","species",3,,
1193,"AMNH","2009-06-05",2009,6,5,2009,6,5,"2009-06-05",3,"United States","US","New York","Hamilton","Inlet, Moose River Rd., Moose River Plains, Lost Ponds",43.68,-74.66,"WGS84",1300,,,3,"Empidonax flaviventris","species",3,,
1194,"AMNH","2009-06-05",2009,6,5,2009,6,5,"2009-06-05",3,"United States","US","New York","Hamilton","Inlet, Moose River Rd., Moose River Plains, Lost Ponds",43.68,-74.66,"WGS84",1300,,,3,"Empidonax flaviventris","species",3,,
1195,"AMNH","2009-06-06",2009,6,6,2009,6,6,"2009-06-06",3,"United States","US","New York","Hamilton","Inlet, Moose River Rd., Moose River Plains, Mitchell Pond Trail Head",43.67,-74.74,"WGS84",500,,,3,"Catharus guttatus","species",3,,
1196,"AMNH","2009-06-06",2009,6,6,2009,6,6,"2009-06-06",3,"United States","US","New York","Hamilton","Inlet, Moose River Rd., Moose River Plains, Mitchell Pond Trail Head",43.67,-74.74,"WGS84",500,,,3,"Sitta canadensis","species",3,,
1197,"AMNH","2009-06-06",2009,6,6,2009,6,6,"2009-06-06",3,"United States","US","New York","Hamilton","Inlet, Moose River Rd., Moose River Plains, Mitchell Pond Trail Head",43.67,-74.74,"WGS84",500,,,3,"Parus atricapillus","species",3,,
1198,"AMNH","2009-06-06",2009,6,6,2009,6,6,"2009-06-06",3,"United States","US","New York","Hamilton","Inlet, Moose River Rd., Moose River Plains, Mitchell Pond Trail Head",43.67,-74.74,"WGS84",500,,,3,"Certhia americana","species",3,,
1199,"AMNH","2009-06-06",2009,6,6,2009,6,6,"2009-06-06",3,"United States","US","New York","Hamilton","Inlet, Moose River Rd., Moose River Plains, Mitchell Pond Trail Head",43.67,-74.74,"WGS84",500,,,3,"Empidonax flaviventris","species",3,,
1200,"AMNH","2009-06-06",2009,6,6,2009,6,6,"2009-06-06",3,"United States","US","New York","Hamilton","Inlet, Moose River Rd., Moose River Plains, Mitchell Pond Trail Head",43.67,-74.74,"WGS84",500,,,3,"Dendroica coronata","species",3,,
1201,"AMNH","2009-06-06",2009,6,6,2009,6,6,"2009-06-06",3,"United States","US","New York","Hamilton","Inlet, Moose River Rd., Moose River Plains, Mitchell Pond Trail Head",43.67,-74.74,"WGS84",500,,,3,"Vermivora ruficapilla","species",3,,
1202,"AMNH","2009-06-06",2009,6,6,2009,6,6,"2009-06-06",3,"United States","US","New York","Hamilton","Inlet, Moose River Rd., Moose River Plains, Mitchell Pond Trail Head",43.67,-74.74,"WGS84",500,,,3,"Wilsonia canadensis","species",3,,
1203,"AMNH","2009-06-06",2009,6,6,2009,6,6,"2009-06-06",3,"United States","US","New York","Hamilton","Inlet, Moose River Rd., Moose River Plains, Mitchell Pond Trail Head",43.67,-74.74,"WGS84",500,,,3,"Zonotrichia albicollis","species",3,,
1204,"AMNH","2009-06-07",2009,6,7,2009,6,7,"2009-06-07",3,"United States","US","New York","Hamilton","Inlet, Moose River Rd., Moose River Plains, Lost Ponds",43.68,-74.66,"WGS84",1300,,,3,"Parus atricapillus","species",3,,
1205,"AMNH","2009-06-07",2009,6,7,2009,6,7,"2009-06-07",3,"United States","US","New York","Hamilton","Inlet, Moose River Rd., Moose River Plains, Lost Ponds",43.68,-74.66,"WGS84",1300,,,3,"Setophaga ruticilla","species",3,,
1206,"AMNH","2009-06-07",2009,6,7,2009,6,7,"2009-06-07",3,"United States","US","New York","Hamilton","Inlet, Moose River Rd., Moose River Plains, Lost Ponds",43.68,-74.66,"WGS84",1300,,,3,"Dendroica coronata","species",3,,
1207,"AMNH","2009-06-07",2009,6,7,2009,6,7,"2009-06-07",3,"United States","US","New York","Hamilton","Inlet, Moose River Rd., Moose River Plains, Lost Ponds",43.68,-74.66,"WGS84",1300,,,3,"Parula americana","species",3,,
1208,"AMNH","2009-06-07",2009,6,7,2009,6,7,"2009-06-07",3,"United States","US","New York","Hamilton","Inlet, Moose River Rd., Moose River Plains, Lost Ponds",43.68,-74.66,"WGS84",1300,,,3,"Parus hudsonicus","species",3,,
1209,"AMNH","2009-06-07",2009,6,7,2009,6,7,"2009-06-07",3,"United States","US","New York","Hamilton","Inlet, Moose River Rd., Moose River Plains, Lost Ponds",43.68,-74.66,"WGS84",1300,,,3,"Dendroica coronata","species",3,,
1210,"AMNH","2009-06-08",2009,6,8,2009,6,8,"2009-06-08",3,"United States","US","New York","Hamilton","Raquette Lake, Uncas Rd., Brown's Tract Ponds",43.81,-74.70,"WGS84",500,,,3,"Perisoreus canadensis","species",3,,
1211,"AMNH","2009-06-08",2009,6,8,2009,6,8,"2009-06-08",3,"United States","US","New York","Hamilton","Inlet, Moose River Rd., Moose River Plains, Lost Ponds",43.68,-74.66,"WGS84",1300,,,3,"Vireo solitarius","species",3,,
1212,"AMNH","2009-06-08",2009,6,8,2009,6,8,"2009-06-08",3,"United States","US","New York","Hamilton","Inlet, Moose River Rd., Moose River Plains, Lost Ponds",43.68,-74.66,"WGS84",1300,,,3,"Picoides arcticus","species",3,,
1213,"AMNH","2009-06-09",2009,6,9,2009,6,9,"2009-06-09",3,"United States","US","New York","Hamilton","Inlet, Moose River Rd., Moose River Plains, Lost Ponds",43.68,-74.66,"WGS84",1300,,,3,"Parus hudsonicus","species",3,,
1214,"AMNH","2009-06-09",2009,6,9,2009,6,9,"2009-06-09",3,"United States","US","New York","Hamilton","Inlet, Moose River Rd., Moose River Plains, Lost Ponds",43.68,-74.66,"WGS84",1300,,,3,"Empidonax flaviventris","species",3,,
1215,"AMNH","2009-06-09",2009,6,9,2009,6,9,"2009-06-09",3,"United States","US","New York","Hamilton","Inlet, Moose River Rd., Moose River Plains, Lost Ponds",43.68,-74.66,"WGS84",1300,,,3,"Regulus satrapa","species",3,,
1216,"AMNH","2009-06-10",2009,6,10,2009,6,10,"2009-06-10",3,"United States","US","New York","Hamilton","Raquette Lake, Uncas Rd., Brown's Tract Ponds",43.81,-74.70,"WGS84",500,,,3,"Perisoreus canadensis","species",3,,
1217,"AMNH","2009-06-10",2009,6,10,2009,6,10,"2009-06-10",3,"United States","US","New York","Hamilton","Raquette Lake, Uncas Rd., Brown's Tract Ponds",43.81,-74.70,"WGS84",500,,,3,"Perisoreus canadensis","species",3,,
1218,"AMNH","2009-06-10",2009,6,10,2009,6,10,"2009-06-10",3,"United States","US","New York","Hamilton","Raquette Lake, Uncas Rd., Brown's Tract Ponds",43.81,-74.70,"WGS84",500,,,3,"Dendroica palmarum","species",3,,
1219,"AMNH","2009-06-10",2009,6,10,2009,6,10,"2009-06-10",3,"United States","US","New York","Hamilton","Raquette Lake, Uncas Rd., Brown's Tract Ponds",43.81,-74.70,"WGS84",500,,,3,"Dendroica coronata","species",3,,
1220,"AMNH","2009-06-10",2009,6,10,2009,6,10,"2009-06-10",3,"United States","US","New York","Hamilton","Raquette Lake, Uncas Rd., Brown's Tract Ponds",43.81,-74.70,"WGS84",500,,,3,"Certhia americana","species",3,,
1221,"AMNH","2009-06-10",2009,6,10,2009,6,10,"2009-06-10",3,"United States","US","New York","Hamilton","Raquette Lake, Uncas Rd., Brown's Tract Ponds",43.81,-74.70,"WGS84",500,,,3,"Melospiza lincolnii","species",3,,
1222,"AMNH","2009-06-10",2009,6,10,2009,6,10,"2009-06-10",3,"United States","US","New York","Hamilton","Raquette Lake, Uncas Rd., Brown's Tract Ponds",43.81,-74.70,"WGS84",500,,,3,"Melospiza lincolnii","species",3,,
1223,"AMNH","2009-06-10",2009,6,10,2009,6,10,"2009-06-10",3,"United States","US","New York","Hamilton","Raquette Lake, Uncas Rd., Brown's Tract Ponds",43.81,-74.70,"WGS84",500,,,3,"Picoides arcticus","species",3,,
1224,"AMNH","2009-06-10",2009,6,10,2009,6,10,"2009-06-10",3,"United States","US","New York","Hamilton","Raquette Lake, Uncas Rd., Brown's Tract Ponds",43.81,-74.70,"WGS84",500,,,3,"Dendroica caerulescens","species",3,,
1225,"AMNH","2009-06-11",2009,6,11,2009,6,11,"2009-06-11",3,"United States","US","New York","Hamilton","Raquette Lake, Uncas Rd., Brown's Tract Ponds",43.81,-74.70,"WGS84",500,,,3,"Picoides arcticus","species",3,,
1226,"AMNH","2009-06-11",2009,6,11,2009,6,11,"2009-06-11",3,"United States","US","New York","Hamilton","Raquette Lake, Uncas Rd., Brown's Tract Ponds",43.81,-74.70,"WGS84",500,,,3,"Picoides villosus","species",3,,
1227,"AMNH","2009-06-11",2009,6,11,2009,6,11,"2009-06-11",3,"United States","US","New York","Hamilton","Raquette Lake, Uncas Rd., Brown's Tract Ponds",43.81,-74.70,"WGS84",500,,,3,"Vermivora ruficapilla","species",3,,
1228,"AMNH","2009-06-11",2009,6,11,2009,6,11,"2009-06-11",3,"United States","US","New York","Hamilton","Raquette Lake, Uncas Rd., Brown's Tract Ponds",43.81,-74.70,"WGS84",500,,,3,"Empidonax flaviventris","species",3,,
1229,"AMNH","2009-06-12",2009,6,12,2009,6,12,"2009-06-12",3,"United States","US","New York","Hamilton","Raquette Lake, Uncas Rd., Brown's Tract Ponds",43.81,-74.70,"WGS84",500,,,3,"Parula americana","species",3,,
1230,"AMNH","2009-06-12",2009,6,12,2009,6,12,"2009-06-12",3,"United States","US","New York","Hamilton","Raquette Lake, Uncas Rd., Brown's Tract Ponds",43.81,-74.70,"WGS84",500,,,3,"Picoides arcticus","species",3,,
1231,"AMNH","2009-06-12",2009,6,12,2009,6,12,"2009-06-12",3,"United States","US","New York","Hamilton","Raquette Lake, Uncas Rd., Brown's Tract Ponds",43.81,-74.70,"WGS84",500,,,3,"Zonotrichia albicollis","species",3,,
1232,"AMNH","2009-06-12",2009,6,12,2009,6,12,"2009-06-12",3,"United States","US","New York","Hamilton","Raquette Lake, Uncas Rd., Brown's Tract Ponds",43.81,-74.70,"WGS84",500,,,3,"Vermivora ruficapilla","species",3,,
1233,"AMNH","2009-06-13",2009,6,13,2009,6,13,"2009-06-13",3,"United States","US","New York","Ulster","Saugerties, George Sickle Road",42.06,-74.02,"WGS84",1000,,,3,"Piranga olivacea","species",3,,
1234,"AMNH","2009-07-11",2009,7,11,2009,7,11,"2009-07-11",3,"United States","US","New York","Sullivan","Parksville, Cooley Road",41.89,-74.68,"WGS84",1000,,,3,"Seiurus aurocapilla","species",2,,
1235,"AMNH","2009-07-11",2009,7,11,2009,7,11,"2009-07-11",3,"United States","US","New York","Sullivan","Parksville, Cooley Road",41.89,-74.68,"WGS84",1000,,,3,"Seiurus aurocapilla","species",2,,
1236,"AMNH","2009-07-11",2009,7,11,2009,7,11,"2009-07-11",3,"United States","US","New York","Sullivan","Parksville, Cooley Road",41.89,-74.68,"WGS84",1000,,,3,"Dendroica coronata","species",3,,
1237,"AMNH","2009-07-11",2009,7,11,2009,7,11,"2009-07-11",3,"United States","US","New York","Sullivan","Parksville, Cooley Road",41.89,-74.68,"WGS84",1000,,,3,"Junco hyemalis","species",3,,
1238,"AMNH","2009-07-11",2009,7,11,2009,7,11,"2009-07-11",3,"United States","US","New York","Sullivan","Parksville, Cooley Road",41.89,-74.68,"WGS84",1000,,,3,"Regulus satrapa","species",3,,
1239,"AMNH","2009-07-11",2009,7,11,2009,7,11,"2009-07-11",3,"United States","US","New York","Sullivan","Parksville, Cooley Road",41.89,-74.68,"WGS84",1000,,,3,"Regulus satrapa","species",3,,
1240,"AMNH","2009-07-11",2009,7,11,2009,7,11,"2009-07-11",3,"United States","US","New York","Sullivan","Parksville, Cooley Road",41.89,-74.68,"WGS84",1000,,,3,"Zonotrichia albicollis","species",3,,
1241,"AMNH","2009-07-11",2009,7,11,2009,7,11,"2009-07-11",3,"United States","US","New York","Sullivan","Parksville, Cooley Road",41.89,-74.68,"WGS84",1000,,,3,"Turdus migratorius","species",3,,
1242,"AMNH","2009-07-11",2009,7,11,2009,7,11,"2009-07-11",3,"United States","US","New York","Sullivan","Parksville, Cooley Road",41.89,-74.68,"WGS84",1000,,,3,"Dendroica coronata","species",3,,
1243,"AMNH","2009-07-12",2009,7,12,2009,7,12,"2009-07-12",3,"United States","US","New York","Sullivan","Parksville, Cooley Road",41.89,-74.68,"WGS84",1000,,,3,"Sitta canadensis","species",3,,
1244,"AMNH","2009-07-12",2009,7,12,2009,7,12,"2009-07-12",3,"United States","US","New York","Sullivan","Parksville, Cooley Road",41.89,-74.68,"WGS84",1000,,,3,"Sphyrapicus varius","species",3,,
1245,"AMNH","2009-07-12",2009,7,12,2009,7,12,"2009-07-12",3,"United States","US","New York","Sullivan","Parksville, Cooley Road",41.89,-74.68,"WGS84",1000,,,3,"Dendroica fusca","species",3,,
1246,"AMNH","2009-07-12",2009,7,12,2009,7,12,"2009-07-12",3,"United States","US","New York","Sullivan","Parksville, Cooley Road",41.89,-74.68,"WGS84",1000,,,3,"Vireo solitarius","species",3,,
1247,"AMNH","2009-04-11",2009,4,11,2009,4,11,"2009-04-11",3,"United States","US","New York","Ulster","Saugerties, Phillips Road",42.06,-74.03,"WGS84",1000,,,3,"Molothrus ater","species",3,,
1248,"AMNH","2009-05-29",2009,5,29,2009,5,29,"2009-05-29",3,"United States","US","New York","Ulster","Saugerties, Phillips Road",42.06,-74.03,"WGS84",1000,,,3,"Seiurus motacilla","species",3,,
1249,"AMNH","2009-05-30",2009,5,30,2009,5,30,"2009-05-30",3,"United States","US","New York","Ulster","Woodstock, Woodstock Mountains, end of Reynold's Lane",42.06,-74.15,"WGS84",2000,,,3,"Seiurus aurocapilla","species",2,,
1250,"AMNH","2009-05-30",2009,5,30,2009,5,30,"2009-05-30",3,"United States","US","New York","Ulster","Woodstock, Woodstock Mountains, end of Reynold's Lane",42.06,-74.15,"WGS84",2000,,,3,"Sitta canadensis","species",3,,
1251,"AMNH","2009-05-30",2009,5,30,2009,5,30,"2009-05-30",3,"United States","US","New York","Ulster","Woodstock, Woodstock Mountains, end of Reynold's Lane",42.06,-74.15,"WGS84",2000,,,3,"Piranga olivacea","species",3,,
1252,"AMNH","2009-05-30",2009,5,30,2009,5,30,"2009-05-30",3,"United States","US","New York","Ulster","Woodstock, Woodstock Mountains, end of Reynold's Lane",42.06,-74.15,"WGS84",2000,,,3,"Vireo olivaceus","species",3,,
1253,"AMNH","2009-05-30",2009,5,30,2009,5,30,"2009-05-30",3,"United States","US","New York","Ulster","Woodstock, Woodstock Mountains, end of Reynold's Lane",42.06,-74.15,"WGS84",2000,,,3,"Vireo solitarius","species",3,,
1254,"AMNH","2009-06-01",2009,6,1,2009,6,1,"2009-06-01",3,"United States","US","New York","Hamilton","Inlet, Moose River Rd., Moose River Plains, Lost Ponds",43.68,-74.66,"WGS84",1300,,,3,"Turdus migratorius","species",3,,
1255,"AMNH","2009-06-01",2009,6,1,2009,6,1,"2009-06-01",3,"United States","US","New York","Hamilton","Inlet, Moose River Rd., Moose River Plains, Lost Ponds",43.68,-74.66,"WGS84",1300,,,3,"Sitta canadensis","species",3,,
1256,"AMNH","2009-06-01",2009,6,1,2009,6,1,"2009-06-01",3,"United States","US","New York","Hamilton","Inlet, Moose River Rd., Moose River Plains, Lost Ponds",43.68,-74.66,"WGS84",1300,,,3,"Parula americana","species",3,,
1257,"AMNH","2009-06-02",2009,6,2,2009,6,2,"2009-06-02",3,"United States","US","New York","Herkimer","Old Forge; 3rd Lake Creek",43.72,-74.85,"WGS84",1000,,,3,"Vireo olivaceus","species",3,,
1258,"AMNH","2009-06-02",2009,6,2,2009,6,2,"2009-06-02",3,"United States","US","New York","Herkimer","Old Forge; 3rd Lake Creek",43.72,-74.85,"WGS84",1000,,,3,"Dendroica caerulescens","species",3,,
1259,"AMNH","2009-06-02",2009,6,2,2009,6,2,"2009-06-02",3,"United States","US","New York","Hamilton","Inlet, Moose River Rd., Moose River Plains, Lost Ponds",43.68,-74.66,"WGS84",1300,,,3,"Dendroica pensylvanica","species",3,,
1260,"AMNH","2009-06-02",2009,6,2,2009,6,2,"2009-06-02",3,"United States","US","New York","Hamilton","Inlet, Moose River Rd., Moose River Plains, Lost Ponds",43.68,-74.66,"WGS84",1300,,,3,"Dendroica pensylvanica","species",3,,
1261,"AMNH","2009-06-03",2009,6,3,2009,6,3,"2009-06-03",3,"United States","US","New York","Hamilton","Inlet, Moose River Rd., Moose River Plains, Helldiver Pond",43.67,-74.69,"WGS84",500,,,3,"Picoides villosus","species",3,,
1262,"AMNH","2009-06-03",2009,6,3,2009,6,3,"2009-06-03",3,"United States","US","New York","Hamilton","Inlet, Moose River Rd., Moose River Plains, Helldiver Pond",43.67,-74.69,"WGS84",500,,,3,"Dendroica fusca","species",3,,
1263,"AMNH","2009-06-04",2009,6,4,2009,6,4,"2009-06-04",3,"United States","US","New York","Hamilton","Inlet, Moose River Rd., Moose River Plains, Lost Ponds",43.68,-74.66,"WGS84",1300,,,3,"Perisoreus canadensis","species",3,,
1264,"AMNH","2009-06-04",2009,6,4,2009,6,4,"2009-06-04",3,"United States","US","New York","Hamilton","Inlet, Moose River Rd., Moose River Plains, Lost Ponds",43.68,-74.66,"WGS84",1300,,,3,"Parus hudsonicus","species",3,,
1265,"AMNH","2009-06-04",2009,6,4,2009,6,4,"2009-06-04",3,"United States","US","New York","Hamilton","Inlet, Moose River Rd., Moose River Plains, Lost Ponds",43.68,-74.66,"WGS84",1300,,,3,"Parus hudsonicus","species",3,,
1266,"AMNH","2009-06-04",2009,6,4,2009,6,4,"2009-06-04",3,"United States","US","New York","Hamilton","Inlet, Moose River Rd., Moose River Plains, Lost Ponds",43.68,-74.66,"WGS84",1300,,,3,"Vireo olivaceus","species",3,,
1267,"AMNH","2009-06-05",2009,6,5,2009,6,5,"2009-06-05",3,"United States","US","New York","Hamilton","Inlet, Moose River Rd., Moose River Plains, Lost Ponds",43.68,-74.66,"WGS84",1300,,,3,"Dendroica fusca","species",3,,
1268,"AMNH","2009-06-06",2009,6,6,2009,6,6,"2009-06-06",3,"United States","US","New York","Hamilton","Inlet, Moose River Rd., Moose River Plains, Mitchell Pond Trail Head",43.67,-74.74,"WGS84",500,,,3,"Dendroica magnolia","species",3,,
1269,"AMNH","2009-06-07",2009,6,7,2009,6,7,"2009-06-07",3,"United States","US","New York","Hamilton","Inlet, Moose River Rd., Moose River Plains, Lost Ponds",43.68,-74.66,"WGS84",1300,,,3,"Dendroica virens","species",3,,
1270,"AMNH","2009-06-08",2009,6,8,2009,6,8,"2009-06-08",3,"United States","US","New York","Hamilton","Raquette Lake, Uncas Rd., Brown's Tract Ponds",43.81,-74.70,"WGS84",500,,,3,"Sitta canadensis","species",3,,
1271,"AMNH","2009-06-09",2009,6,9,2009,6,9,"2009-06-09",3,"United States","US","New York","Hamilton","Inlet, Moose River Rd., Moose River Plains, Lost Ponds",43.68,-74.66,"WGS84",1300,,,3,"Picoides villosus","species",3,,
1272,"AMNH","2009-06-10",2009,6,10,2009,6,10,"2009-06-10",3,"United States","US","New York","Hamilton","Raquette Lake, Uncas Rd., Brown's Tract Ponds",43.81,-74.70,"WGS84",500,,,3,"Dendroica pensylvanica","species",3,,
1273,"AMNH","2009-06-10",2009,6,10,2009,6,10,"2009-06-10",3,"United States","US","New York","Hamilton","Raquette Lake, Uncas Rd., Brown's Tract Ponds",43.81,-74.70,"WGS84",500,,,3,"Picoides villosus","species",3,,
1274,"AMNH","2009-06-10",2009,6,10,2009,6,10,"2009-06-10",3,"United States","US","New York","Hamilton","Raquette Lake, Uncas Rd., Brown's Tract Ponds",43.81,-74.70,"WGS84",500,,,3,"Certhia americana","species",3,,
1275,"AMNH","2009-06-12",2009,6,12,2009,6,12,"2009-06-12",3,"United States","US","New York","Hamilton","Raquette Lake, Uncas Rd., Brown's Tract Ponds",43.81,-74.70,"WGS84",500,,,3,"Parula americana","species",3,,
1276,"AMNH","2009-06-12",2009,6,12,2009,6,12,"2009-06-12",3,"United States","US","New York","Hamilton","Raquette Lake, Uncas Rd., Brown's Tract Ponds",43.81,-74.70,"WGS84",500,,,3,"Picoides villosus","species",3,,
1277,"AMNH","2009-06-13",2009,6,13,2009,6,13,"2009-06-13",3,"United States","US","New York","Ulster","Saugerties, Phillips Road",42.06,-74.03,"WGS84",1000,,,3,"Picoides pubescens","species",3,,
1278,"AMNH","2009-08-08",2009,8,8,2009,8,8,"2009-08-08",3,"United States","US","New York","Ulster","Saugerties, Phillips Road",42.06,-74.03,"WGS84",1000,,,3,"Picoides pubescens","species",3,,
1279,"AMNH","2009-08-08",2009,8,8,2009,8,8,"2009-08-08",3,"United States","US","New York","Ulster","Saugerties, Phillips Road",42.06,-74.03,"WGS84",1000,,,3,"Picoides pubescens","species",3,,
1280,"AMNH","2009-07-03",2009,7,3,2009,7,3,"2009-07-03",3,"United States","US","New York","Putnam","Patterson, Doansburg Road, Green Chimneys Children's Services",41.44,-73.54,"WGS84",150,,,3,"Coragyps atratus","species",3,,
1281,"AMNH","2009-07-03",2009,7,3,2009,7,3,"2009-07-03",3,"United States","US","New York","Putnam","Patterson, Doansburg Road, Green Chimneys Children's Services",41.44,-73.54,"WGS84",150,,,3,"Coragyps atratus","species",3,,
1282,"AMNH","2009-04-11",2009,4,11,2009,4,11,"2009-04-11",3,"United States","US","New York","Ulster","Saugerties, Phillips Road",42.06,-74.03,"WGS84",1000,,,3,"Dendroica pinus","species",3,,
1283,"AMNH","2009-04-11",2009,4,11,2009,4,11,"2009-04-11",3,"United States","US","New York","Ulster","Saugerties, Phillips Road",42.06,-74.03,"WGS84",1000,,,3,"Parus atricapillus","species",3,,
1284,"AMNH","2009-06-11",2009,6,11,2009,6,11,"2009-06-11",3,"United States","US","New York","Hamilton","Raquette Lake, Uncas Rd., Brown's Tract Ponds",43.81,-74.70,"WGS84",500,,,3,"Dendroica virens","species",3,,
1285,"AMNH","2009-06-11",2009,6,11,2009,6,11,"2009-06-11",3,"United States","US","New York","Hamilton","Raquette Lake, Uncas Rd., Brown's Tract Ponds",43.81,-74.70,"WGS84",500,,,3,"Dendroica coronata","species",3,,
1286,"AMNH","2009-06-11",2009,6,11,2009,6,11,"2009-06-11",3,"United States","US","New York","Hamilton","Raquette Lake, Uncas Rd., Brown's Tract Ponds",43.81,-74.70,"WGS84",500,,,3,"Vireo olivaceus","species",3,,
1287,"AMNH","2009-06-11",2009,6,11,2009,6,11,"2009-06-11",3,"United States","US","New York","Hamilton","Raquette Lake, Uncas Rd., Brown's Tract Ponds",43.81,-74.70,"WGS84",500,,,3,"Vireo solitarius","species",3,,
1288,"AMNH","2009-08-08",2009,8,8,2009,8,8,"2009-08-08",3,"United States","US","New York","Ulster","Saugerties, Phillips Road",42.06,-74.03,"WGS84",1000,,,3,"Piranga olivacea","species",3,,
1289,"AMNH","2009-08-08",2009,8,8,2009,8,8,"2009-08-08",3,"United States","US","New York","Ulster","Saugerties, Phillips Road",42.06,-74.03,"WGS84",1000,,,3,"Dryocopus pileatus","species",3,,
1290,"AMNH","2008-06-22",2008,6,22,2008,6,22,"2008-06-22",3,"United States","US","New York","Ulster","Woodstock, Woodstock Mountains, end of Reynold's Lane",42.06,-74.15,"WGS84",2000,,,3,"Seiurus aurocapilla","species",2,,
1291,"AMNH","2010-03-27",2010,3,27,2010,3,27,"2010-03-27",3,"United States","US","New York","Ulster","Bill Parr Farm, approx. 2 km W of Saugerties",42.07,-73.98,"WGS84",200,,,3,"Euphagus carolinus","species",3,,
1292,"AMNH","2010-03-27",2010,3,27,2010,3,27,"2010-03-27",3,"United States","US","New York","Ulster","Bill Parr Farm, approx. 2 km W of Saugerties",42.07,-73.98,"WGS84",200,,,3,"Euphagus carolinus","species",3,,
1293,"AMNH","2010-03-28",2010,3,28,2010,3,28,"2010-03-28",3,"United States","US","New York","Ulster","Bill Parr Farm, approx. 2 km W of Saugerties",42.07,-73.98,"WGS84",200,,,3,"Euphagus carolinus","species",3,,
1294,"AMNH","2010-03-28",2010,3,28,2010,3,28,"2010-03-28",3,"United States","US","New York","Ulster","Bill Parr Farm, approx. 2 km W of Saugerties",42.07,-73.98,"WGS84",200,,,3,"Agelaius phoeniceus","species",3,,
1295,"AMNH","2010-03-28",2010,3,28,2010,3,28,"2010-03-28",3,"United States","US","New York","Ulster","Bill Parr Farm, approx. 2 km W of Saugerties",42.07,-73.98,"WGS84",200,,,3,"Agelaius phoeniceus","species",3,,
1296,"AMNH","2010-03-29",2010,3,29,2010,3,29,"2010-03-29",3,"United States","US","New York","Ulster","Saugerties, Saxton Flats",42.14,-74.00,"WGS84",500,,,3,"Agelaius phoeniceus","species",3,,
1297,"AMNH","2010-03-29",2010,3,29,2010,3,29,"2010-03-29",3,"United States","US","New York","Ulster","Saugerties, Saxton Flats",42.14,-74.00,"WGS84",500,,,3,"Agelaius phoeniceus","species",3,,
1298,"AMNH","2010-03-29",2010,3,29,2010,3,29,"2010-03-29",3,"United States","US","New York","Ulster","Saugerties, Saxton Flats",42.14,-74.00,"WGS84",500,,,3,"Agelaius phoeniceus","species",3,,
1299,"AMNH","2010-03-29",2010,3,29,2010,3,29,"2010-03-29",3,"United States","US","New York","Ulster","Saugerties, Saxton Flats",42.14,-74.00,"WGS84",500,,,3,"Agelaius phoeniceus","species",3,,
1300,"AMNH","2010-03-29",2010,3,29,2010,3,29,"2010-03-29",3,"United States","US","New York","Ulster","Saugerties, Saxton Flats",42.14,-74.00,"WGS84",500,,,3,"Quiscalus quiscula","species",3,,
1301,"AMNH","2010-03-29",2010,3,29,2010,3,29,"2010-03-29",3,"United States","US","New York","Ulster","Saugerties, Saxton Flats",42.14,-74.00,"WGS84",500,,,3,"Quiscalus quiscula","species",3,,
1302,"AMNH","2010-03-31",2010,3,31,2010,3,31,"2010-03-31",3,"United States","US","New York","Ulster","Saugerties, Saxton Flats",42.14,-74.00,"WGS84",500,,,3,"Agelaius phoeniceus","species",3,,
1303,"AMNH","2010-03-31",2010,3,31,2010,3,31,"2010-03-31",3,"United States","US","New York","Ulster","Saugerties, Saxton Flats",42.14,-74.00,"WGS84",500,,,3,"Agelaius phoeniceus","species",3,,
1304,"AMNH","2010-03-31",2010,3,31,2010,3,31,"2010-03-31",3,"United States","US","New York","Ulster","Saugerties, Saxton Flats",42.14,-74.00,"WGS84",500,,,3,"Quiscalus quiscula","species",3,,
1305,"AMNH","2010-03-31",2010,3,31,2010,3,31,"2010-03-31",3,"United States","US","New York","Ulster","Bill Parr Farm, approx. 2 km W of Saugerties",42.07,-73.98,"WGS84",200,,,3,"Molothrus ater","species",3,,
1306,"AMNH","2010-04-01",2010,4,1,2010,4,1,"2010-04-01",3,"United States","US","New York","Ulster","Saugerties, Saxton Flats",42.14,-74.00,"WGS84",500,,,3,"Agelaius phoeniceus","species",3,,
1307,"AMNH","2010-04-01",2010,4,1,2010,4,1,"2010-04-01",3,"United States","US","New York","Ulster","Saugerties, Saxton Flats",42.14,-74.00,"WGS84",500,,,3,"Agelaius phoeniceus","species",3,,
1308,"AMNH","2010-04-01",2010,4,1,2010,4,1,"2010-04-01",3,"United States","US","New York","Ulster","Saugerties, Saxton Flats",42.14,-74.00,"WGS84",500,,,3,"Euphagus carolinus","species",3,,
1309,"AMNH","2010-04-01",2010,4,1,2010,4,1,"2010-04-01",3,"United States","US","New York","Ulster","Saugerties, Saxton Flats",42.14,-74.00,"WGS84",500,,,3,"Euphagus carolinus","species",3,,
1310,"AMNH","2010-06-07",2010,6,7,2010,6,7,"2010-06-07",3,"United States","US","New York","St. Lawrence","Gale, Massawepie Mire",44.26,-74.64,"WGS84",2500,,,3,"Dendroica palmarum","species",3,,
1311,"AMNH","2010-06-07",2010,6,7,2010,6,7,"2010-06-07",3,"United States","US","New York","St. Lawrence","Gale, Massawepie Mire",44.26,-74.64,"WGS84",2500,,,3,"Contopus cooperi","species",3,,
1312,"AMNH","2010-06-08",2010,6,8,2010,6,8,"2010-06-08",3,"United States","US","New York","St. Lawrence","Gale, Massawepie Mire",44.26,-74.64,"WGS84",2500,,,3,"Zonotrichia albicollis","species",3,,
1313,"AMNH","2010-06-08",2010,6,8,2010,6,8,"2010-06-08",3,"United States","US","New York","St. Lawrence","Gale, Massawepie Mire",44.26,-74.64,"WGS84",2500,,,3,"Pheucticus ludovicianus","species",3,,
1314,"AMNH","2010-06-09",2010,6,9,2010,6,9,"2010-06-09",3,"United States","US","New York","Franklin","Santa Clara, Santa Clara Tract, Madawaska Flow",44.52,-74.37,"WGS84",3000,,,3,"Empidonax flaviventris","species",3,,
1315,"AMNH","2010-06-09",2010,6,9,2010,6,9,"2010-06-09",3,"United States","US","New York","Franklin","Santa Clara, Santa Clara Tract, Madawaska Flow",44.52,-74.37,"WGS84",3000,,,3,"Dendroica palmarum","species",3,,
1316,"AMNH","2010-06-10",2010,6,10,2010,6,10,"2010-06-10",3,"United States","US","New York","Franklin","Santa Clara, Santa Clara Tract, Madawaska Flow",44.52,-74.37,"WGS84",3000,,,3,"Catharus guttatus","species",3,,
1317,"AMNH","2010-06-10",2010,6,10,2010,6,10,"2010-06-10",3,"United States","US","New York","Franklin","Santa Clara, Santa Clara Tract, Madawaska Flow",44.52,-74.37,"WGS84",3000,,,3,"Picoides villosus","species",3,,
1318,"AMNH","2010-06-11",2010,6,11,2010,6,11,"2010-06-11",3,"United States","US","New York","Franklin","Santa Clara, Santa Clara Tract, Madawaska Flow",44.52,-74.37,"WGS84",3000,,,3,"Contopus cooperi","species",3,,
1319,"AMNH","2010-06-11",2010,6,11,2010,6,11,"2010-06-11",3,"United States","US","New York","Franklin","Santa Clara, Santa Clara Tract, Madawaska Flow",44.52,-74.37,"WGS84",3000,,,3,"Dendroica palmarum","species",3,,
1320,"AMNH","2010-06-11",2010,6,11,2010,6,11,"2010-06-11",3,"United States","US","New York","Franklin","Santa Clara, Santa Clara Tract, Madawaska Flow",44.52,-74.37,"WGS84",3000,,,3,"Dendroica palmarum","species",3,,
1321,"AMNH","2010-06-11",2010,6,11,2010,6,11,"2010-06-11",3,"United States","US","New York","Franklin","Santa Clara, Santa Clara Tract, Madawaska Flow",44.52,-74.37,"WGS84",3000,,,3,"Melospiza lincolnii","species",3,,
1322,"AMNH","2010-06-11",2010,6,11,2010,6,11,"2010-06-11",3,"United States","US","New York","Franklin","Santa Clara, Santa Clara Tract, Madawaska Flow",44.52,-74.37,"WGS84",3000,,,3,"Melospiza lincolnii","species",3,,
1323,"AMNH","2010-06-11",2010,6,11,2010,6,11,"2010-06-11",3,"United States","US","New York","Franklin","Santa Clara, Santa Clara Tract, Madawaska Flow",44.52,-74.37,"WGS84",3000,,,3,"Melospiza lincolnii","species",3,,
1324,"AMNH","2010-06-11",2010,6,11,2010,6,11,"2010-06-11",3,"United States","US","New York","Franklin","Santa Clara, Santa Clara Tract, Madawaska Flow",44.52,-74.37,"WGS84",3000,,,3,"Melospiza georgiana","species",3,,
1325,"AMNH","2010-06-11",2010,6,11,2010,6,11,"2010-06-11",3,"United States","US","New York","Franklin","Santa Clara, Santa Clara Tract, Madawaska Flow",44.52,-74.37,"WGS84",3000,,,3,"Parus atricapillus","species",3,,
1326,"AMNH","2010-06-11",2010,6,11,2010,6,11,"2010-06-11",3,"United States","US","New York","Franklin","Santa Clara, Santa Clara Tract, Madawaska Flow",44.52,-74.37,"WGS84",3000,,,3,"Perisoreus canadensis","species",3,,
1327,"AMNH","2010-06-11",2010,6,11,2010,6,11,"2010-06-11",3,"United States","US","New York","Franklin","Santa Clara, Santa Clara Tract, Madawaska Flow",44.52,-74.37,"WGS84",3000,,,3,"Perisoreus canadensis","species",3,,
1328,"AMNH","2010-06-11",2010,6,11,2010,6,11,"2010-06-11",3,"United States","US","New York","Franklin","Santa Clara, Santa Clara Tract, Madawaska Flow",44.52,-74.37,"WGS84",3000,,,3,"Perisoreus canadensis","species",3,,
1329,"AMNH","2010-06-14",2010,6,14,2010,6,14,"2010-06-14",3,"United States","US","New York","Franklin","Santa Clara, Santa Clara Tract, Madawaska Flow",44.52,-74.37,"WGS84",3000,,,3,"Vireo olivaceus","species",3,,
1330,"AMNH","2010-06-14",2010,6,14,2010,6,14,"2010-06-14",3,"United States","US","New York","Franklin","Santa Clara, Santa Clara Tract, Madawaska Flow",44.52,-74.37,"WGS84",3000,,,3,"Dendroica fusca","species",3,,
1331,"AMNH","2010-06-15",2010,6,15,2010,6,15,"2010-06-15",3,"United States","US","New York","Franklin","Santa Clara, Santa Clara Tract, Madawaska Flow",44.52,-74.37,"WGS84",3000,,,3,"Empidonax flaviventris","species",3,,
1332,"AMNH","2010-06-15",2010,6,15,2010,6,15,"2010-06-15",3,"United States","US","New York","Franklin","Santa Clara, Santa Clara Tract, Madawaska Flow",44.52,-74.37,"WGS84",3000,,,3,"Perisoreus canadensis","species",3,,
1333,"AMNH","2010-06-16",2010,6,16,2010,6,16,"2010-06-16",3,"United States","US","New York","Franklin","Santa Clara, Santa Clara Tract, Madawaska Flow",44.52,-74.37,"WGS84",3000,,,3,"Parula americana","species",3,,
1334,"AMNH","2010-06-16",2010,6,16,2010,6,16,"2010-06-16",3,"United States","US","New York","Franklin","Santa Clara, Santa Clara Tract, Madawaska Flow",44.52,-74.37,"WGS84",3000,,,3,"Empidonax flaviventris","species",3,,
1335,"AMNH","2010-06-16",2010,6,16,2010,6,16,"2010-06-16",3,"United States","US","New York","Franklin","Santa Clara, Santa Clara Tract, Madawaska Flow",44.52,-74.37,"WGS84",3000,,,3,"Empidonax flaviventris","species",3,,
1336,"AMNH","2010-06-16",2010,6,16,2010,6,16,"2010-06-16",3,"United States","US","New York","Franklin","Santa Clara, Santa Clara Tract, Madawaska Flow",44.52,-74.37,"WGS84",3000,,,3,"Perisoreus canadensis","species",3,,
1337,"AMNH","2010-06-16",2010,6,16,2010,6,16,"2010-06-16",3,"United States","US","New York","Franklin","Santa Clara, Santa Clara Tract, Madawaska Flow",44.52,-74.37,"WGS84",3000,,,3,"Perisoreus canadensis","species",3,,
1338,"AMNH","2010-06-16",2010,6,16,2010,6,16,"2010-06-16",3,"United States","US","New York","Franklin","Santa Clara, Santa Clara Tract, Madawaska Flow",44.52,-74.37,"WGS84",3000,,,3,"Perisoreus canadensis","species",3,,
1339,"AMNH","2010-06-16",2010,6,16,2010,6,16,"2010-06-16",3,"United States","US","New York","Franklin","Santa Clara, Santa Clara Tract, Madawaska Flow",44.52,-74.37,"WGS84",3000,,,3,"Parus hudsonicus","species",3,,
1340,"AMNH","2010-06-16",2010,6,16,2010,6,16,"2010-06-16",3,"United States","US","New York","Franklin","Santa Clara, Santa Clara Tract, Madawaska Flow",44.52,-74.37,"WGS84",3000,,,3,"Cyanocitta cristata","species",3,,
1341,"AMNH","2010-06-16",2010,6,16,2010,6,16,"2010-06-16",3,"United States","US","New York","Franklin","Santa Clara, Santa Clara Tract, Madawaska Flow",44.52,-74.37,"WGS84",3000,,,3,"Dendroica coronata","species",3,,
1342,"AMNH","2010-06-17",2010,6,17,2010,6,17,"2010-06-17",3,"United States","US","New York","Franklin","Santa Clara, Santa Clara Tract, Madawaska Flow",44.52,-74.37,"WGS84",3000,,,3,"Dendroica fusca","species",3,,
1343,"AMNH","2010-06-17",2010,6,17,2010,6,17,"2010-06-17",3,"United States","US","New York","Franklin","Santa Clara, Santa Clara Tract, Madawaska Flow",44.52,-74.37,"WGS84",3000,,,3,"Sitta canadensis","species",3,,
1344,"AMNH","2010-06-17",2010,6,17,2010,6,17,"2010-06-17",3,"United States","US","New York","Franklin","Santa Clara, Santa Clara Tract, Madawaska Flow",44.52,-74.37,"WGS84",3000,,,3,"Perisoreus canadensis","species",3,,
1345,"AMNH","2010-06-17",2010,6,17,2010,6,17,"2010-06-17",3,"United States","US","New York","Franklin","Santa Clara, Santa Clara Tract, Madawaska Flow",44.52,-74.37,"WGS84",3000,,,3,"Parus hudsonicus","species",3,,
1346,"AMNH","2010-06-17",2010,6,17,2010,6,17,"2010-06-17",3,"United States","US","New York","Franklin","Santa Clara, Santa Clara Tract, Madawaska Flow",44.52,-74.37,"WGS84",3000,,,3,"Parus hudsonicus","species",3,,
1347,"AMNH","2010-06-17",2010,6,17,2010,6,17,"2010-06-17",3,"United States","US","New York","Franklin","Santa Clara, Santa Clara Tract, Madawaska Flow",44.52,-74.37,"WGS84",3000,,,3,"Parus hudsonicus","species",3,,
1348,"AMNH","2010-06-18",2010,6,18,2010,6,18,"2010-06-18",3,"United States","US","New York","Franklin","Santa Clara, Santa Clara Tract, Madawaska Flow",44.52,-74.37,"WGS84",3000,,,3,"Parus hudsonicus","species",3,,
1349,"AMNH","2010-06-18",2010,6,18,2010,6,18,"2010-06-18",3,"United States","US","New York","Franklin","Santa Clara, Santa Clara Tract, Madawaska Flow",44.52,-74.37,"WGS84",3000,,,3,"Parus hudsonicus","species",3,,
1350,"AMNH","2010-06-18",2010,6,18,2010,6,18,"2010-06-18",3,"United States","US","New York","Franklin","Santa Clara, Santa Clara Tract, Madawaska Flow",44.52,-74.37,"WGS84",3000,,,3,"Regulus satrapa","species",3,,
1351,"AMNH","2010-06-18",2010,6,18,2010,6,18,"2010-06-18",3,"United States","US","New York","Franklin","Santa Clara, Santa Clara Tract, Madawaska Flow",44.52,-74.37,"WGS84",3000,,,3,"Perisoreus canadensis","species",3,,
1352,"AMNH","2010-06-18",2010,6,18,2010,6,18,"2010-06-18",3,"United States","US","New York","Franklin","Santa Clara, Santa Clara Tract, Madawaska Flow",44.52,-74.37,"WGS84",3000,,,3,"Perisoreus canadensis","species",3,,
1353,"AMNH","2010-06-18",2010,6,18,2010,6,18,"2010-06-18",3,"United States","US","New York","Franklin","Santa Clara, Santa Clara Tract, Madawaska Flow",44.52,-74.37,"WGS84",3000,,,3,"Cyanocitta cristata","species",3,,
1354,"AMNH","2010-06-18",2010,6,18,2010,6,18,"2010-06-18",3,"United States","US","New York","Franklin","Santa Clara, Santa Clara Tract, Madawaska Flow",44.52,-74.37,"WGS84",3000,,,3,"Sphyrapicus varius","species",3,,
1355,"AMNH","2010-06-26",2010,6,26,2010,6,26,"2010-06-26",3,"United States","US","New York","Suffolk","1.5 miles south of Rocky Point",40.93,-72.93,"WGS84",1500,,,3,"Dendroica pinus","species",3,,
1356,"AMNH","2010-07-11",2010,7,11,2010,7,11,"2010-07-11",3,"United States","US","New York","Suffolk","1.5 miles south of Rocky Point",40.93,-72.93,"WGS84",1500,,,3,"Pipilo erythrophthalmus","species",3,,
1357,"AMNH","2010-07-11",2010,7,11,2010,7,11,"2010-07-11",3,"United States","US","New York","Suffolk","1.5 miles south of Rocky Point",40.93,-72.93,"WGS84",1500,,,3,"Dendroica pinus","species",3,,
1358,"AMNH","2010-07-11",2010,7,11,2010,7,11,"2010-07-11",3,"United States","US","New York","Suffolk","1.5 miles south of Rocky Point",40.93,-72.93,"WGS84",1500,,,3,"Pipilo erythrophthalmus","species",3,,
1359,"AMNH","2010-06-07",2010,6,7,2010,6,7,"2010-06-07",3,"United States","US","New York","St. Lawrence","Gale, Massawepie Mire",44.26,-74.64,"WGS84",2500,,,3,"Sphyrapicus varius","species",3,,
1360,"AMNH","2010-06-09",2010,6,9,2010,6,9,"2010-06-09",3,"United States","US","New York","Franklin","Santa Clara, Santa Clara Tract, Madawaska Flow",44.52,-74.37,"WGS84",3000,,,3,"Vermivora ruficapilla","species",3,,
1361,"AMNH","2010-06-10",2010,6,10,2010,6,10,"2010-06-10",3,"United States","US","New York","Franklin","Santa Clara, Santa Clara Tract, Madawaska Flow",44.52,-74.37,"WGS84",3000,,,3,"Mniotilta varia","species",3,,
1362,"AMNH","2010-06-10",2010,6,10,2010,6,10,"2010-06-10",3,"United States","US","New York","Franklin","Santa Clara, Santa Clara Tract, Madawaska Flow",44.52,-74.37,"WGS84",3000,,,3,"Picoides villosus","species",3,,
1363,"AMNH","2010-06-10",2010,6,10,2010,6,10,"2010-06-10",3,"United States","US","New York","Franklin","Santa Clara, Santa Clara Tract, Madawaska Flow",44.52,-74.37,"WGS84",3000,,,3,"Sitta canadensis","species",3,,
1364,"AMNH","2010-06-10",2010,6,10,2010,6,10,"2010-06-10",3,"United States","US","New York","Franklin","Santa Clara, Santa Clara Tract, Madawaska Flow",44.52,-74.37,"WGS84",3000,,,3,"Zonotrichia albicollis","species",3,,
1365,"AMNH","2010-06-10",2010,6,10,2010,6,10,"2010-06-10",3,"United States","US","New York","Franklin","Santa Clara, Santa Clara Tract, Madawaska Flow",44.52,-74.37,"WGS84",3000,,,3,"Melospiza melodia","species",3,,
1366,"AMNH","2010-06-14",2010,6,14,2010,6,14,"2010-06-14",3,"United States","US","New York","Franklin","Santa Clara, Santa Clara Tract, Madawaska Flow",44.52,-74.37,"WGS84",3000,,,3,"Dendroica fusca","species",3,,
1367,"AMNH","2010-06-14",2010,6,14,2010,6,14,"2010-06-14",3,"United States","US","New York","Franklin","Santa Clara, Santa Clara Tract, Madawaska Flow",44.52,-74.37,"WGS84",3000,,,3,"Cyanocitta cristata","species",3,,
1368,"AMNH","2010-06-15",2010,6,15,2010,6,15,"2010-06-15",3,"United States","US","New York","Franklin","Santa Clara, Santa Clara Tract, Madawaska Flow",44.52,-74.37,"WGS84",3000,,,3,"Spizella passerina","species",3,,
1369,"AMNH","2010-06-15",2010,6,15,2010,6,15,"2010-06-15",3,"United States","US","New York","Franklin","Santa Clara, Santa Clara Tract, Madawaska Flow",44.52,-74.37,"WGS84",3000,,,3,"Strix varia","species",3,,
1370,"AMNH","2010-06-15",2010,6,15,2010,6,15,"2010-06-15",3,"United States","US","New York","Franklin","Santa Clara, Santa Clara Tract, Madawaska Flow",44.52,-74.37,"WGS84",3000,,,3,"Perisoreus canadensis","species",3,,
1371,"AMNH","2010-06-16",2010,6,16,2010,6,16,"2010-06-16",3,"United States","US","New York","Franklin","Santa Clara, Santa Clara Tract, Madawaska Flow",44.52,-74.37,"WGS84",3000,,,3,"Sitta canadensis","species",3,,
1372,"AMNH","2010-06-16",2010,6,16,2010,6,16,"2010-06-16",3,"United States","US","New York","Franklin","Santa Clara, Santa Clara Tract, Madawaska Flow",44.52,-74.37,"WGS84",3000,,,3,"Bonasa umbellus","species",3,,
1373,"AMNH","2010-06-16",2010,6,16,2010,6,16,"2010-06-16",3,"United States","US","New York","Franklin","Santa Clara, Santa Clara Tract, Madawaska Flow",44.52,-74.37,"WGS84",3000,,,3,"Perisoreus canadensis","species",3,,
1374,"AMNH","2010-06-17",2010,6,17,2010,6,17,"2010-06-17",3,"United States","US","New York","Franklin","Santa Clara, Santa Clara Tract, Madawaska Flow",44.52,-74.37,"WGS84",3000,,,3,"Sitta canadensis","species",3,,
1375,"AMNH","2010-06-17",2010,6,17,2010,6,17,"2010-06-17",3,"United States","US","New York","Franklin","Santa Clara, Santa Clara Tract, Madawaska Flow",44.52,-74.37,"WGS84",3000,,,3,"Sitta canadensis","species",3,,
1376,"AMNH","2010-06-17",2010,6,17,2010,6,17,"2010-06-17",3,"United States","US","New York","Franklin","Santa Clara, Santa Clara Tract, Madawaska Flow",44.52,-74.37,"WGS84",3000,,,3,"Hylocichla mustelina","species",3,,
1377,"AMNH","2010-06-18",2010,6,18,2010,6,18,"2010-06-18",3,"United States","US","New York","Franklin","Santa Clara, Santa Clara Tract, Madawaska Flow",44.52,-74.37,"WGS84",3000,,,3,"Picoides villosus","species",3,,
1378,"AMNH","2010-06-07",2010,6,7,2010,6,7,"2010-06-07",3,"United States","US","New York","Ulster","Saugerties, Phillips Road",42.06,-74.03,"WGS84",1000,,,3,"Molothrus ater","species",3,,
1379,"AMNH","2010-06-07",2010,6,7,2010,6,7,"2010-06-07",3,"United States","US","New York","Ulster","Saugerties, Phillips Road",42.06,-74.03,"WGS84",1000,,,3,"Molothrus ater","species",3,,
1380,"AMNH","2010-07-11",2010,7,11,2010,7,11,"2010-07-11",3,"United States","US","New York","Suffolk","1.5 miles south of Rocky Point",40.93,-72.93,"WGS84",1500,,,3,"Picoides pubescens","species",3,,
1381,"AMNH","2010-07-11",2010,7,11,2010,7,11,"2010-07-11",3,"United States","US","New York","Suffolk","1.5 miles south of Rocky Point",40.93,-72.93,"WGS84",1500,,,3,"Pipilo erythrophthalmus","species",3,,
1382,"AMNH","2010-07-11",2010,7,11,2010,7,11,"2010-07-11",3,"United States","US","New York","Suffolk","1.5 miles south of Rocky Point",40.93,-72.93,"WGS84",1500,,,3,"Turdus migratorius","species",3,,
1383,"AMNH","2010-09-03",2010,9,3,2010,9,3,"2010-09-03",3,"United States","US","New York","Ulster","Saugerties, Phillips Road",42.06,-74.03,"WGS84",1000,,,3,"Dryocopus pileatus","species",3,,
1384,"AMNH","2010-11-13",2010,11,13,2010,11,13,"2010-11-13",3,"Australia","AU","Western Australia",,"Shire of Nannup, ca 4 km N Nannup on Vasse Highway",-33.94,115.75,"WGS84",2000,,,3,"Dacelo novaeguineae","species",3,,
1385,"AMNH","2008-02-18",2008,2,18,2008,2,18,"2008-02-18",3,"Australia","AU","Western Australia",,"Perth, Forrestfield",-31.98,116.00,"WGS84",10000,,,3,"Accipiter fasciatus","subspecies",3,,
1386,"AMNH","2010-08-18",2010,8,18,2010,8,18,"Died 18 Aug 2010",3,"Australia","AU","Western Australia",,"Kalamunda",-31.97,116.06,"WGS84",5000,,,3,"Chrysococcyx lucidus","subspecies",3,,
1387,"AMNH","2010-02-10",2010,2,10,2010,2,10,"2010-02-10",3,"Australia","AU","Western Australia",,"Bayswater",-31.91,115.91,"WGS84",10000,,,3,"Phylidonyris novaehollandiae","subspecies",3,,
1388,"AMNH","2010-08-15",2010,8,15,2010,8,15,"2010-08-15",3,"Australia","AU","Western Australia",,"High Wycombe",-31.44,116.01,"WGS84",10000,,,3,"Anthochaera lunulata","species",3,,
1389,"AMNH","2010-09-22",2010,9,22,2010,9,22,"2010-09-22",3,"Australia","AU","Western Australia",,"Lesmurdie",-32.00,116.03,"WGS84",10000,,,3,"Anthochaera carunculata","subspecies",3,,
1390,"AMNH","2002-04-11",2002,4,11,2002,4,11,"2002-04-11",3,"Australia","AU","Western Australia",,"Bremer Bay, Hunter River",-34.39,119.37,"WGS84",10000,,,3,"Stipiturus malachurus","subspecies",3,,
1391,"AMNH","2010-06-28",2010,6,28,2010,6,28,"Rec'd by Western Australian Museum -� Albany 28 Jun 2010",3,"Australia","AU","Western Australia",,"Albany, Great Southern TAFE",-34.99,117.86,"WGS84",10000,,,3,"Tyto alba","subspecies",3,,
1392,"AMNH","2010-10-27",2010,10,27,2010,10,27,"Rec'd by Western Australian Museum -� Albany 27 Oct 2010",3,"Australia","AU","Western Australia",,"Denmark, William Bay Area",-34.96,117.35,"WGS84",10000,,,3,"Chrysococcyx lucidus","subspecies",3,,
1393,"AMNH","2009-09-18",2009,9,18,2009,9,18,"Rec'd by Western Australian Museum -� Albany 18 Sep 2009",3,"Australia","AU","Western Australia",,"Albany, near Moreton Bay Fig Tree",-35.02,117.88,"WGS84",10000,,,3,"Corvus coronoides","subspecies",3,,
1394,"AMNH","2010-03-03",2010,3,3,2010,3,3,"2010-03-03",3,"Australia","AU","Western Australia",,"Albany, Gledhow",-35.02,117.88,"WGS84",10000,,,3,"Lophoictinia isura","species",3,,
1395,"AMNH","2001-01-21",2001,1,21,2001,1,21,"2001-01-21",3,"Australia","AU","Western Australia",,"possibly Troode St., Perth?",-31.94,115.84,"WGS84",10000,,,3,"Ixobrychus minutus","subspecies",3,,
1396,"AMNH","1985-10-15",1985,10,15,1985,10,15,"Rec'd by Western Australian Museum 15 Oct 1985",3,"Australia","AU","Western Australia",,"Peaceful Bay",-35.04,116.92,"WGS84",10000,,,3,"Stipiturus malachurus","subspecies",3,,
1397,"AMNH","2009-08-08",2009,8,8,2009,8,8,"2009-08-08",3,"United States","US","New York","Ulster","Saugerties, Phillips Road",42.06,-74.03,"WGS84",1000,,,3,"Piranga olivacea","species",3,,
1398,"AMNH","2009-08-08",2009,8,8,2009,8,8,"2009-08-08",3,"United States","US","New York","Ulster","Saugerties, Phillips Road",42.06,-74.03,"WGS84",1000,,,3,"Coccyzus americanus","species",3,,
1399,"AMNH","2009-08-08",2009,8,8,2009,8,8,"2009-08-08",3,"United States","US","New York","Ulster","Saugerties, Phillips Road",42.06,-74.03,"WGS84",1000,,,3,"Colaptes auratus","species",3,,
1400,"AMNH","2011-06-07",2011,6,7,2011,6,7,"2011-06-07",3,"United States","US","New York","Franklin","Santa Clara, Santa Clara Tract, Madawaska Flow",44.52,-74.37,"WGS84",3000,,,3,"Empidonax flaviventris","species",3,,
1401,"AMNH","2011-06-07",2011,6,7,2011,6,7,"2011-06-07",3,"United States","US","New York","Franklin","Santa Clara, Santa Clara Tract, Madawaska Flow",44.52,-74.37,"WGS84",3000,,,3,"Dendroica fusca","species",3,,
1402,"AMNH","2011-06-07",2011,6,7,2011,6,7,"2011-06-07",3,"United States","US","New York","Franklin","Santa Clara, Santa Clara Tract, Madawaska Flow",44.52,-74.37,"WGS84",3000,,,3,"Regulus satrapa","species",3,,
1403,"AMNH","2011-06-07",2011,6,7,2011,6,7,"2011-06-07",3,"United States","US","New York","Franklin","Santa Clara, Santa Clara Tract, Madawaska Flow",44.52,-74.37,"WGS84",3000,,,3,"Spizella pusilla","species",3,,
1404,"AMNH","2011-06-08",2011,6,8,2011,6,8,"2011-06-08",3,"United States","US","New York","Franklin","Santa Clara, Santa Clara Tract, Madawaska Flow",44.52,-74.37,"WGS84",3000,,,3,"Dendroica fusca","species",3,,
1405,"AMNH","2011-06-07",2011,6,7,2011,6,7,"2011-06-07",3,"United States","US","New York","Franklin","Santa Clara, Santa Clara Tract, Madawaska Flow",44.52,-74.37,"WGS84",3000,,,3,"Dendroica fusca","species",3,,
1406,"AMNH","2011-06-07",2011,6,7,2011,6,7,"2011-06-07",3,"United States","US","New York","Franklin","Santa Clara, Santa Clara Tract, Madawaska Flow",44.52,-74.37,"WGS84",3000,,,3,"Sitta canadensis","species",3,,
1407,"AMNH","2011-06-07",2011,6,7,2011,6,7,"2011-06-07",3,"United States","US","New York","Franklin","Santa Clara, Santa Clara Tract, Madawaska Flow",44.52,-74.37,"WGS84",3000,,,3,"Regulus satrapa","species",3,,
1408,"AMNH","2011-06-07",2011,6,7,2011,6,7,"2011-06-07",3,"United States","US","New York","Franklin","Santa Clara, Santa Clara Tract, Madawaska Flow",44.52,-74.37,"WGS84",3000,,,3,"Dendroica coronata","species",3,,
1409,"AMNH","2011-04-21",2011,4,21,2011,4,21,"2011-04-21",3,"United States","US","New York","Ulster","Saugerties, Phillips Road",42.06,-74.03,"WGS84",1000,,,3,"Picoides villosus","species",3,,
1410,"AMNH","2011-04-23",2011,4,23,2011,4,23,"2011-04-23",3,"United States","US","New York","Ulster","Saugerties, Phillips Road",42.06,-74.03,"WGS84",1000,,,3,"Carduelis pinus","species",3,,
1411,"AMNH","2011-05-25",2011,5,25,2011,5,25,"2011-05-25",3,"United States","US","New York","Suffolk","1 mile west and 2 miles north of Manorville",40.88,-72.83,"WGS84",1610,,,3,"Vermivora pinus","species",3,,
1412,"AMNH","2011-05-25",2011,5,25,2011,5,25,"2011-05-25",3,"United States","US","New York","Suffolk","1 mile west and 2 miles north of Manorville",40.88,-72.83,"WGS84",1610,,,3,"Icterus galbula","species",3,,
1413,"AMNH","2011-05-26",2011,5,26,2011,5,26,"2011-05-26",3,"United States","US","New York","Suffolk","1 mile west and 2 miles north of Manorville",40.88,-72.83,"WGS84",1610,,,3,"Pipilo erythrophthalmus","species",3,,
1414,"AMNH","2011-05-26",2011,5,26,2011,5,26,"2011-05-26",3,"United States","US","New York","Suffolk","1 mile west and 2 miles north of Manorville",40.88,-72.83,"WGS84",1610,,,3,"Catharus fuscescens","species",3,,
1415,"AMNH","2011-05-26",2011,5,26,2011,5,26,"2011-05-26",3,"United States","US","New York","Suffolk","1 mile west and 2 miles north of Manorville",40.88,-72.83,"WGS84",1610,,,3,"Catharus fuscescens","species",3,,
1416,"AMNH","2011-05-26",2011,5,26,2011,5,26,"2011-05-26",3,"United States","US","New York","Suffolk","1 mile west and 2 miles north of Manorville",40.88,-72.83,"WGS84",1610,,,3,"Polioptila caerulea","species",3,,
1417,"AMNH","2011-05-26",2011,5,26,2011,5,26,"2011-05-26",3,"United States","US","New York","Suffolk","1 mile west and 2 miles north of Manorville",40.88,-72.83,"WGS84",1610,,,3,"Dendroica pinus","species",3,,
1418,"AMNH","2011-05-26",2011,5,26,2011,5,26,"2011-05-26",3,"United States","US","New York","Suffolk","1 mile west and 2 miles north of Manorville",40.88,-72.83,"WGS84",1610,,,3,"Dendroica pinus","species",3,,
1419,"AMNH","2011-05-27",2011,5,27,2011,5,27,"2011-05-27",3,"United States","US","New York","Suffolk","1 mile west and 2 miles north of Manorville",40.88,-72.83,"WGS84",1610,,,3,"Dendroica pinus","species",3,,
1420,"AMNH","2011-05-27",2011,5,27,2011,5,27,"2011-05-27",3,"United States","US","New York","Suffolk","1 mile west and 2 miles north of Manorville",40.88,-72.83,"WGS84",1610,,,3,"Dendroica pinus","species",3,,
1421,"AMNH","2011-05-27",2011,5,27,2011,5,27,"2011-05-27",3,"United States","US","New York","Suffolk","1 mile west and 2 miles north of Manorville",40.88,-72.83,"WGS84",1610,,,3,"Dendroica pinus","species",3,,
1422,"AMNH","2011-05-27",2011,5,27,2011,5,27,"2011-05-27",3,"United States","US","New York","Suffolk","1 mile west and 2 miles north of Manorville",40.88,-72.83,"WGS84",1610,,,3,"Dendroica pinus","species",3,,
1423,"AMNH","2011-05-27",2011,5,27,2011,5,27,"2011-05-27",3,"United States","US","New York","Suffolk","1 mile west and 2 miles north of Manorville",40.88,-72.83,"WGS84",1610,,,3,"Contopus virens","species",3,,
1424,"AMNH","2011-05-27",2011,5,27,2011,5,27,"2011-05-27",3,"United States","US","New York","Suffolk","1 mile west and 2 miles north of Manorville",40.88,-72.83,"WGS84",1610,,,3,"Myiarchus crinitus","species",3,,
1425,"AMNH","2011-05-27",2011,5,27,2011,5,27,"2011-05-27",3,"United States","US","New York","Suffolk","1 mile west and 2 miles north of Manorville",40.88,-72.83,"WGS84",1610,,,3,"Pipilo erythrophthalmus","species",3,,
1426,"AMNH","2011-05-28",2011,5,28,2011,5,28,"2011-05-28",3,"United States","US","New York","Suffolk","1 mile west and 2 miles north of Manorville",40.88,-72.83,"WGS84",1610,,,3,"Pipilo erythrophthalmus","species",3,,
1427,"AMNH","2011-05-28",2011,5,28,2011,5,28,"2011-05-28",3,"United States","US","New York","Suffolk","1 mile west and 2 miles north of Manorville",40.88,-72.83,"WGS84",1610,,,3,"Pipilo erythrophthalmus","species",3,,
1428,"AMNH","2011-05-28",2011,5,28,2011,5,28,"2011-05-28",3,"United States","US","New York","Suffolk","1 mile west and 2 miles north of Manorville",40.88,-72.83,"WGS84",1610,,,3,"Pipilo erythrophthalmus","species",3,,
1429,"AMNH","2011-05-28",2011,5,28,2011,5,28,"2011-05-28",3,"United States","US","New York","Suffolk","1 mile west and 2 miles north of Manorville",40.88,-72.83,"WGS84",1610,,,3,"Dendroica pinus","species",3,,
1430,"AMNH","2011-05-28",2011,5,28,2011,5,28,"2011-05-28",3,"United States","US","New York","Suffolk","1 mile west and 2 miles north of Manorville",40.88,-72.83,"WGS84",1610,,,3,"Seiurus aurocapilla","species",2,,
1431,"AMNH","2011-05-29",2011,5,29,2011,5,29,"2011-05-29",3,"United States","US","New York","Suffolk","1.5 miles south of Rocky Point",40.93,-72.93,"WGS84",1500,,,3,"Dendroica pinus","species",3,,
1432,"AMNH","2011-05-29",2011,5,29,2011,5,29,"2011-05-29",3,"United States","US","New York","Suffolk","1.5 miles south of Rocky Point",40.93,-72.93,"WGS84",1500,,,3,"Seiurus aurocapilla","species",2,,
1433,"AMNH","2011-05-29",2011,5,29,2011,5,29,"2011-05-29",3,"United States","US","New York","Suffolk","1.5 miles south of Rocky Point",40.93,-72.93,"WGS84",1500,,,3,"Sialia sialis","species",3,,
1434,"AMNH","2011-05-29",2011,5,29,2011,5,29,"2011-05-29",3,"United States","US","New York","Suffolk","1.5 miles south of Rocky Point",40.93,-72.93,"WGS84",1500,,,3,"Icterus spurius","species",3,,
1435,"AMNH","2011-05-30",2011,5,30,2011,5,30,"2011-05-30",3,"United States","US","New York","Suffolk","1.5 miles south of Rocky Point",40.93,-72.93,"WGS84",1500,,,3,"Dumetella carolinensis","species",3,,
1436,"AMNH","2011-05-31",2011,5,31,2011,5,31,"2011-05-31",3,"United States","US","New York","Suffolk","1.5 miles south of Rocky Point",40.93,-72.93,"WGS84",1500,,,3,"Icterus spurius","species",3,,
1437,"AMNH","2011-05-31",2011,5,31,2011,5,31,"2011-05-31",3,"United States","US","New York","Suffolk","1.5 miles south of Rocky Point",40.93,-72.93,"WGS84",1500,,,3,"Troglodytes aedon","species",3,,
1438,"AMNH","2011-05-31",2011,5,31,2011,5,31,"2011-05-31",3,"United States","US","New York","Suffolk","1.5 miles south of Rocky Point",40.93,-72.93,"WGS84",1500,,,3,"Tachycineta bicolor","species",3,,
1439,"AMNH","2011-05-31",2011,5,31,2011,5,31,"2011-05-31",3,"United States","US","New York","Suffolk","1.5 miles south of Rocky Point",40.93,-72.93,"WGS84",1500,,,3,"Tachycineta bicolor","species",3,,
1440,"AMNH","2011-06-07",2011,6,7,2011,6,7,"2011-06-07",3,"United States","US","New York","Franklin","Santa Clara, Santa Clara Tract, Madawaska Flow",44.52,-74.37,"WGS84",3000,,,3,"Perisoreus canadensis","species",3,,
1441,"AMNH","2011-06-07",2011,6,7,2011,6,7,"7 or 10 Jun 2011",3,"United States","US","New York","Franklin","Santa Clara, Santa Clara Tract, Madawaska Flow",44.52,-74.37,"WGS84",3000,,,3,"Picoides arcticus","species",3,,
1442,"AMNH","2011-06-07",2011,6,7,2011,6,7,"2011-06-07",3,"United States","US","New York","Franklin","Santa Clara, Santa Clara Tract, Madawaska Flow",44.52,-74.37,"WGS84",3000,,,3,"Cyanocitta cristata","species",3,,
1443,"AMNH","2011-06-07",2011,6,7,2011,6,7,"2011-06-07",3,"United States","US","New York","Franklin","Santa Clara, Santa Clara Tract, Madawaska Flow",44.52,-74.37,"WGS84",3000,,,3,"Wilsonia canadensis","species",3,,
1444,"AMNH","2011-06-07",2011,6,7,2011,6,7,"2011-06-07",3,"United States","US","New York","Franklin","Santa Clara, Santa Clara Tract, Madawaska Flow",44.52,-74.37,"WGS84",3000,,,3,"Dendroica magnolia","species",3,,
1445,"AMNH","2011-06-08",2011,6,8,2011,6,8,"2011-06-08",3,"United States","US","New York","Franklin","Santa Clara, Santa Clara Tract, Madawaska Flow",44.52,-74.37,"WGS84",3000,,,3,"Zonotrichia albicollis","species",3,,
1446,"AMNH","2011-06-08",2011,6,8,2011,6,8,"2011-06-08",3,"United States","US","New York","Franklin","Santa Clara, Santa Clara Tract, Madawaska Flow",44.52,-74.37,"WGS84",3000,,,3,"Zonotrichia albicollis","species",3,,
1447,"AMNH","2011-06-08",2011,6,8,2011,6,8,"2011-06-08",3,"United States","US","New York","Franklin","Santa Clara, Santa Clara Tract, Madawaska Flow",44.52,-74.37,"WGS84",3000,,,3,"Empidonax flaviventris","species",3,,
1448,"AMNH","2011-06-08",2011,6,8,2011,6,8,"2011-06-08",3,"United States","US","New York","Franklin","Santa Clara, Santa Clara Tract, Madawaska Flow",44.52,-74.37,"WGS84",3000,,,3,"Troglodytes troglodytes","subspecies",3,,
1449,"AMNH","2011-06-09",2011,6,9,2011,6,9,"2011-06-09",3,"United States","US","New York","Franklin","Santa Clara, Santa Clara Tract, Madawaska Flow",44.52,-74.37,"WGS84",3000,,,3,"Dendroica palmarum","species",3,,
1450,"AMNH","2011-06-09",2011,6,9,2011,6,9,"2011-06-09",3,"United States","US","New York","Franklin","Santa Clara, Santa Clara Tract, Madawaska Flow",44.52,-74.37,"WGS84",3000,,,3,"Dendroica palmarum","species",3,,
1451,"AMNH","2011-06-09",2011,6,9,2011,6,9,"2011-06-09",3,"United States","US","New York","Franklin","Santa Clara, Santa Clara Tract, Madawaska Flow",44.52,-74.37,"WGS84",3000,,,3,"Perisoreus canadensis","species",3,,
1452,"AMNH","2011-06-09",2011,6,9,2011,6,9,"2011-06-09",3,"United States","US","New York","Franklin","Santa Clara, Santa Clara Tract, Madawaska Flow",44.52,-74.37,"WGS84",3000,,,3,"Perisoreus canadensis","species",3,,
1453,"AMNH","2011-06-09",2011,6,9,2011,6,9,"2011-06-09",3,"United States","US","New York","Franklin","Santa Clara, Santa Clara Tract, Madawaska Flow",44.52,-74.37,"WGS84",3000,,,3,"Perisoreus canadensis","species",3,,
1454,"AMNH","2011-06-09",2011,6,9,2011,6,9,"2011-06-09",3,"United States","US","New York","Franklin","Santa Clara, Santa Clara Tract, Madawaska Flow",44.52,-74.37,"WGS84",3000,,,3,"Perisoreus canadensis","species",3,,
1455,"AMNH","2011-06-11",2011,6,11,2011,6,11,"2011-06-11",3,"United States","US","New York","Franklin","Santa Clara, Santa Clara Tract, Madawaska Flow",44.52,-74.37,"WGS84",3000,,,3,"Regulus satrapa","species",3,,
1456,"AMNH","2011-06-11",2011,6,11,2011,6,11,"2011-06-11",3,"United States","US","New York","Franklin","Santa Clara, Santa Clara Tract, Madawaska Flow",44.52,-74.37,"WGS84",3000,,,3,"Parus atricapillus","species",3,,
1457,"AMNH","2011-06-11",2011,6,11,2011,6,11,"2011-06-11",3,"United States","US","New York","Franklin","Santa Clara, Santa Clara Tract, Madawaska Flow",44.52,-74.37,"WGS84",3000,,,3,"Parus atricapillus","species",3,,
1458,"AMNH","2011-07-29",2011,7,29,2011,7,29,"2011-07-29",3,"United States","US","New York","Ulster","Saugerties, Phillips Road",42.06,-74.03,"WGS84",1000,,,3,"Melanerpes carolinus","species",3,,
1459,"AMNH","2011-07-31",2011,7,31,2011,7,31,"2011-07-31",3,"United States","US","New York","Ulster","Saugerties, Phillips Road",42.06,-74.03,"WGS84",1000,,,3,"Coccyzus americanus","species",3,,
1460,"AMNH","2011-07-31",2011,7,31,2011,7,31,"2011-07-31",3,"United States","US","New York","Ulster","Saugerties, Phillips Road",42.06,-74.03,"WGS84",1000,,,3,"Coccyzus erythropthalmus","species",3,,
1461,"AMNH","2011-08-20",2011,8,20,2011,8,20,"2011-08-20",3,"United States","US","New York","Suffolk","1.5 miles south of Rocky Point",40.93,-72.93,"WGS84",1500,,,3,"Icterus galbula","species",3,,
1462,"AMNH","2011-08-20",2011,8,20,2011,8,20,"2011-08-20",3,"United States","US","New York","Suffolk","1.5 miles south of Rocky Point",40.93,-72.93,"WGS84",1500,,,3,"Turdus migratorius","species",3,,
1463,"AMNH","2011-04-22",2011,4,22,2011,4,22,"2011-04-22",3,"United States","US","New York","Ulster","Saugerties, Phillips Road",42.06,-74.03,"WGS84",1000,,,3,"Vireo solitarius","species",3,,
1464,"AMNH","2011-05-25",2011,5,25,2011,5,25,"2011-05-25",3,"United States","US","New York","Suffolk","1 mile west and 2 miles north of Manorville",40.88,-72.83,"WGS84",1610,,,3,"Dumetella carolinensis","species",3,,
1465,"AMNH","2011-05-25",2011,5,25,2011,5,25,"2011-05-25",3,"United States","US","New York","Suffolk","1 mile west and 2 miles north of Manorville",40.88,-72.83,"WGS84",1610,,,3,"Dumetella carolinensis","species",3,,
1466,"AMNH","2011-05-25",2011,5,25,2011,5,25,"2011-05-25",3,"United States","US","New York","Suffolk","1 mile west and 2 miles north of Manorville",40.88,-72.83,"WGS84",1610,,,3,"Dumetella carolinensis","species",3,,
1467,"AMNH","2011-05-26",2011,5,26,2011,5,26,"2011-05-26",3,"United States","US","New York","Suffolk","1 mile west and 2 miles north of Manorville",40.88,-72.83,"WGS84",1610,,,3,"Pipilo erythrophthalmus","species",3,,
1468,"AMNH","2011-05-26",2011,5,26,2011,5,26,"2011-05-26",3,"United States","US","New York","Suffolk","1 mile west and 2 miles north of Manorville",40.88,-72.83,"WGS84",1610,,,3,"Pipilo erythrophthalmus","species",3,,
1469,"AMNH","2011-05-27",2011,5,27,2011,5,27,"2011-05-27",3,"United States","US","New York","Suffolk","1 mile west and 2 miles north of Manorville",40.88,-72.83,"WGS84",1610,,,3,"Myiarchus crinitus","species",3,,
1470,"AMNH","2011-05-27",2011,5,27,2011,5,27,"2011-05-27",3,"United States","US","New York","Suffolk","1 mile west and 2 miles north of Manorville",40.88,-72.83,"WGS84",1610,,,3,"Pipilo erythrophthalmus","species",3,,
1471,"AMNH","2011-05-27",2011,5,27,2011,5,27,"2011-05-27",3,"United States","US","New York","Suffolk","1 mile west and 2 miles north of Manorville",40.88,-72.83,"WGS84",1610,,,3,"Pipilo erythrophthalmus","species",3,,
1472,"AMNH","2011-05-27",2011,5,27,2011,5,27,"2011-05-27",3,"United States","US","New York","Suffolk","1 mile west and 2 miles north of Manorville",40.88,-72.83,"WGS84",1610,,,3,"Dumetella carolinensis","species",3,,
1473,"AMNH","2011-05-28",2011,5,28,2011,5,28,"2011-05-28",3,"United States","US","New York","Suffolk","1 mile west and 2 miles north of Manorville",40.88,-72.83,"WGS84",1610,,,3,"Dendroica pinus","species",3,,
1474,"AMNH","2011-05-29",2011,5,29,2011,5,29,"2011-05-29",3,"United States","US","New York","Suffolk","1.5 miles south of Rocky Point",40.93,-72.93,"WGS84",1500,,,3,"Seiurus aurocapilla","species",2,,
1475,"AMNH","2011-05-30",2011,5,30,2011,5,30,"2011-05-30",3,"United States","US","New York","Suffolk","1.5 miles south of Rocky Point",40.93,-72.93,"WGS84",1500,,,3,"Parus atricapillus","species",3,,
1476,"AMNH","2011-05-30",2011,5,30,2011,5,30,"2011-05-30",3,"United States","US","New York","Suffolk","1.5 miles south of Rocky Point",40.93,-72.93,"WGS84",1500,,,3,"Myiarchus crinitus","species",3,,
1477,"AMNH","2011-05-31",2011,5,31,2011,5,31,"2011-05-31",3,"United States","US","New York","Suffolk","1.5 miles south of Rocky Point",40.93,-72.93,"WGS84",1500,,,3,"Picoides pubescens","species",3,,
1478,"AMNH","2011-05-31",2011,5,31,2011,5,31,"2011-05-31",3,"United States","US","New York","Suffolk","1.5 miles south of Rocky Point",40.93,-72.93,"WGS84",1500,,,3,"Piranga olivacea","species",3,,
1479,"AMNH","2011-06-06",2011,6,6,2011,6,6,"2011-06-06",3,"United States","US","New York","Franklin","Santa Clara, Santa Clara Tract, Madawaska Flow",44.52,-74.37,"WGS84",3000,,,3,"Vireo solitarius","species",3,,
1480,"AMNH","2011-06-06",2011,6,6,2011,6,6,"2011-06-06",3,"United States","US","New York","Franklin","Santa Clara, Santa Clara Tract, Madawaska Flow",44.52,-74.37,"WGS84",3000,,,3,"Sphyrapicus varius","species",3,,
1481,"AMNH","2011-06-07",2011,6,7,2011,6,7,"2011-06-07",3,"United States","US","New York","Franklin","Santa Clara, Santa Clara Tract, Madawaska Flow",44.52,-74.37,"WGS84",3000,,,3,"Dendroica virens","species",3,,
1482,"AMNH","2011-06-07",2011,6,7,2011,6,7,"2011-06-07",3,"United States","US","New York","Franklin","Santa Clara, Santa Clara Tract, Madawaska Flow",44.52,-74.37,"WGS84",3000,,,3,"Dendroica magnolia","species",3,,
1483,"AMNH","2011-06-07",2011,6,7,2011,6,7,"2011-06-07",3,"United States","US","New York","Franklin","Santa Clara, Santa Clara Tract, Madawaska Flow",44.52,-74.37,"WGS84",3000,,,3,"Dendroica caerulescens","species",3,,
1484,"AMNH","2011-06-08",2011,6,8,2011,6,8,"2011-06-08",3,"United States","US","New York","Franklin","Santa Clara, Santa Clara Tract, Madawaska Flow",44.52,-74.37,"WGS84",3000,,,3,"Vireo solitarius","species",3,,
1485,"AMNH","2011-06-08",2011,6,8,2011,6,8,"2011-06-08",3,"United States","US","New York","Franklin","Santa Clara, Santa Clara Tract, Madawaska Flow",44.52,-74.37,"WGS84",3000,,,3,"Vireo solitarius","species",3,,
1486,"AMNH","2011-06-08",2011,6,8,2011,6,8,"2011-06-08",3,"United States","US","New York","Franklin","Santa Clara, Santa Clara Tract, Madawaska Flow",44.52,-74.37,"WGS84",3000,,,3,"Perisoreus canadensis","species",3,,
1487,"AMNH","2011-06-10",2011,6,10,2011,6,10,"2011-06-10",3,"United States","US","New York","Franklin","Santa Clara, Santa Clara Tract, Madawaska Flow",44.52,-74.37,"WGS84",3000,,,3,"Cyanocitta cristata","species",3,,
1488,"AMNH","2011-06-10",2011,6,10,2011,6,10,"2011-06-10",3,"United States","US","New York","Franklin","Santa Clara, Santa Clara Tract, Madawaska Flow",44.52,-74.37,"WGS84",3000,,,3,"Cyanocitta cristata","species",3,,
1489,"AMNH","2011-06-10",2011,6,10,2011,6,10,"2011-06-10",3,"United States","US","New York","Franklin","Santa Clara, Santa Clara Tract, Madawaska Flow",44.52,-74.37,"WGS84",3000,,,3,"Vireo solitarius","species",3,,
1490,"AMNH","2011-06-10",2011,6,10,2011,6,10,"2011-06-10",3,"United States","US","New York","Franklin","Santa Clara, Santa Clara Tract, Madawaska Flow",44.52,-74.37,"WGS84",3000,,,3,"Seiurus aurocapilla","species",2,,
1491,"AMNH","2011-06-10",2011,6,10,2011,6,10,"2011-06-10",3,"United States","US","New York","Franklin","Santa Clara, Santa Clara Tract, Madawaska Flow",44.52,-74.37,"WGS84",3000,,,3,"Dendroica fusca","species",3,,
1492,"AMNH","2011-06-10",2011,6,10,2011,6,10,"2011-06-10",3,"United States","US","New York","Franklin","Santa Clara, Santa Clara Tract, Madawaska Flow",44.52,-74.37,"WGS84",3000,,,3,"Dendroica caerulescens","species",3,,
1493,"AMNH","2011-06-11",2011,6,11,2011,6,11,"2011-06-11",3,"United States","US","New York","Franklin","Santa Clara, Santa Clara Tract, Madawaska Flow",44.52,-74.37,"WGS84",3000,,,3,"Sphyrapicus varius","species",3,,
1494,"AMNH","2011-11-22",2011,11,22,2011,11,22,"2011-11-22",3,"United States","US","New York","Ulster","Saugerties, Phillips Road",42.06,-74.03,"WGS84",1000,,,3,"Picoides pubescens","species",3,,
1495,"AMNH","2011-05-26",2011,5,26,2011,5,26,"2011-05-26",3,"United States","US","New York","Suffolk","1 mile west and 2 miles north of Manorville",40.88,-72.83,"WGS84",1610,,,3,"Spizella passerina","species",3,,
1496,"AMNH","2011-05-26",2011,5,26,2011,5,26,"2011-05-26",3,"United States","US","New York","Suffolk","1 mile west and 2 miles north of Manorville",40.88,-72.83,"WGS84",1610,,,3,"Parus atricapillus","species",3,,
1497,"AMNH","2008-02-16",2008,2,16,2008,2,16,"2008-02-16",3,"United States","US","New York","Greene","Coxsackie, Coxsackie Flats east of 9W",42.36,-73.82,"WGS84",500,,,3,"Zenaida macroura","species",3,,
1498,"AMNH","2008-02-16",2008,2,16,2008,2,16,"2008-02-16",3,"United States","US","New York","Greene","Coxsackie, Coxsackie Flats east of 9W",42.36,-73.82,"WGS84",500,,,3,"Zenaida macroura","species",3,,
1499,"AMNH","2008-02-16",2008,2,16,2008,2,16,"2008-02-16",3,"United States","US","New York","Greene","Coxsackie, Coxsackie Flats east of 9W",42.36,-73.82,"WGS84",500,,,3,"Spizella arborea","species",3,,
1500,"AMNH","2008-02-18",2008,2,18,2008,2,18,"2008-02-18",3,"United States","US","New York","Greene","Coxsackie, Coxsackie Flats east of 9W",42.36,-73.82,"WGS84",500,,,3,"Spizella arborea","species",3,,
1501,"AMNH","2008-02-12",2008,2,12,2008,2,12,"2008-02-12",3,"United States","US","New York","Ulster","Bill Parr Farm, approx. 2 km W of Saugerties",42.07,-73.98,"WGS84",200,,,3,"Zonotrichia albicollis","species",3,,
1502,"AMNH","2008-02-17",2008,2,17,2008,2,17,"2008-02-17",3,"United States","US","New York","Ulster","Bill Parr Farm, approx. 2 km W of Saugerties",42.07,-73.98,"WGS84",200,,,3,"Zonotrichia albicollis","species",3,,
1503,"AMNH","2008-02-18",2008,2,18,2008,2,18,"2008-02-18",3,"United States","US","New York","Greene","Coxsackie, Coxsackie Flats east of 9W",42.36,-73.82,"WGS84",500,,,3,"Melospiza melodia","species",3,,
1504,"AMNH","2008-02-18",2008,2,18,2008,2,18,"2008-02-18",3,"United States","US","New York","Greene","Coxsackie, Coxsackie Flats east of 9W",42.36,-73.82,"WGS84",500,,,3,"Melospiza melodia","species",3,,
1505,"AMNH","2008-10-05",2008,10,5,2008,10,5,"2008-10-05",3,"United States","US","New York","Greene","Palenville, Malden Ave., Robinson Cabin",42.17,-74.03,"WGS84",500,,,3,"Sialia sialis","species",3,,
1506,"AMNH","2008-10-05",2008,10,5,2008,10,5,"2008-10-05",3,"United States","US","New York","Greene","Palenville, Malden Ave., Robinson Cabin",42.17,-74.03,"WGS84",500,,,3,"Sialia sialis","species",3,,
1507,"AMNH","2008-10-06",2008,10,6,2008,10,6,"2008-10-06",3,"United States","US","New York","Ulster","Saugerties, Phillips Road",42.06,-74.03,"WGS84",1000,,,3,"Catharus ustulatus","species",3,,
1508,"AMNH","2008-10-05",2008,10,5,2008,10,5,"2008-10-05",3,"United States","US","New York","Greene","Palenville, Malden Ave., Robinson Cabin",42.17,-74.03,"WGS84",500,,,3,"Carduelis tristis","species",3,,
1509,"AMNH","2009-04-11",2009,4,11,2009,4,11,"2009-04-11",3,"United States","US","New York","Ulster","Saugerties, Phillips Road",42.06,-74.03,"WGS84",1000,,,3,"Sitta canadensis","species",3,,
1510,"AMNH","2009-04-11",2009,4,11,2009,4,11,"2009-04-11",3,"United States","US","New York","Ulster","Saugerties, Phillips Road",42.06,-74.03,"WGS84",1000,,,3,"Certhia americana","species",3,,
1511,"AMNH","2010-09-13",2010,9,13,2010,9,13,"2010-09-13",3,"Australia","AU","Western Australia",,"Telfer-Newcrest mine site",-21.70,122.20,"WGS84",10000,,,3,"Manorina flavigula","subspecies",3,,
1512,"AMNH","2010-06-15",2010,6,15,2010,6,15,"2010-06-15",3,"United States","US","New York","Franklin","Santa Clara, Santa Clara Tract, Madawaska Flow",44.52,-74.37,"WGS84",3000,,,3,"Sitta canadensis","species",3,,
1513,"AMNH","2010-06-15",2010,6,15,2010,6,15,"2010-06-15",3,"United States","US","New York","Franklin","Santa Clara, Santa Clara Tract, Madawaska Flow",44.52,-74.37,"WGS84",3000,,,3,"Sitta canadensis","species",3,,
1514,"AMNH","2010-06-16",2010,6,16,2010,6,16,"2010-06-16",3,"United States","US","New York","Franklin","Santa Clara, Santa Clara Tract, Madawaska Flow",44.52,-74.37,"WGS84",3000,,,3,"Sitta canadensis","species",3,,
1515,"AMNH","2011-06-08",2011,6,8,2011,6,8,"2011-06-08",3,"United States","US","New York","Franklin","Santa Clara, Santa Clara Tract, Madawaska Flow",44.52,-74.37,"WGS84",3000,,,3,"Perisoreus canadensis","species",3,,
1516,"AMNH","2007-05-30",2007,5,30,2007,5,30,"2007-05-30",3,"United States","US","New York","Ulster","Saugerties, George Sickle Road",42.06,-74.02,"WGS84",1000,,,3,"Melanerpes carolinus","species",3,,
1517,"AMNH","2007-05-29",2007,5,29,2007,5,29,"2007-05-29",3,"United States","US","New York","Ulster","Saugerties, George Sickle Road",42.06,-74.02,"WGS84",1000,,,3,"Contopus virens","species",3,,
1518,"AMNH","2007-05-31",2007,5,31,2007,5,31,"2007-05-31",3,"United States","US","New York","Ulster","Saugerties, George Sickle Road",42.06,-74.02,"WGS84",1000,,,3,"Contopus virens","species",3,,
1519,"AMNH","2007-05-29",2007,5,29,2007,5,29,"2007-05-29",3,"United States","US","New York","Albany","Preston Hollow, Pucker Street",42.42,-74.26,"WGS84",250,,,3,"Empidonax minimus","species",3,,
1520,"AMNH","2007-05-30",2007,5,30,2007,5,30,"2007-05-30",3,"United States","US","New York","Ulster","Woodstock, Woodstock Mountains, end of Reynold's Lane",42.06,-74.15,"WGS84",2000,,,3,"Empidonax minimus","species",3,,
1521,"AMNH","2007-05-30",2007,5,30,2007,5,30,"2007-05-30",3,"United States","US","New York","Ulster","Saugerties, George Sickle Road",42.06,-74.02,"WGS84",1000,,,3,"Myiarchus crinitus","species",3,,
1522,"AMNH","2007-05-31",2007,5,31,2007,5,31,"2007-05-31",3,"United States","US","New York","Ulster","Saugerties, George Sickle Road",42.06,-74.02,"WGS84",1000,,,3,"Myiarchus crinitus","species",3,,
1523,"AMNH","2007-05-28",2007,5,28,2007,5,28,"2007-05-28",3,"United States","US","New York","Greene","Palenville, Malden Avenue",42.17,-74.03,"WGS84",500,,,3,"Vireo olivaceus","species",3,,
1524,"AMNH","2007-05-31",2007,5,31,2007,5,31,"2007-05-31",3,"United States","US","New York","Ulster","Saugerties, George Sickle Road",42.06,-74.02,"WGS84",1000,,,3,"Cyanocitta cristata","species",3,,
1525,"AMNH","2007-05-31",2007,5,31,2007,5,31,"2007-05-31",3,"United States","US","New York","Ulster","Saugerties, George Sickle Road",42.06,-74.02,"WGS84",1000,,,3,"Cyanocitta cristata","species",3,,
1526,"AMNH","2007-05-28",2007,5,28,2007,5,28,"2007-05-28",3,"United States","US","New York","Ulster","Saugerties, Phillips Road",42.06,-74.03,"WGS84",1000,,,3,"Parus bicolor","species",3,,
1527,"AMNH","2007-05-31",2007,5,31,2007,5,31,"2007-05-31",3,"United States","US","New York","Ulster","Saugerties, George Sickle Road",42.06,-74.02,"WGS84",1000,,,3,"Sitta carolinensis","species",3,,
1528,"AMNH","2007-05-31",2007,5,31,2007,5,31,"2007-05-31",3,"United States","US","New York","Ulster","Saugerties, George Sickle Road",42.06,-74.02,"WGS84",1000,,,3,"Certhia familiaris","species",3,,
1529,"AMNH","2007-06-01",2007,6,1,2007,6,1,"2007-06-01",3,"United States","US","New York","Ulster","Oliverea, Rt. 47",42.06,-74.44,"WGS84",3000,,,3,"Turdus migratorius","species",3,,
1530,"AMNH","2007-05-29",2007,5,29,2007,5,29,"2007-05-29",3,"United States","US","New York","Albany","Preston Hollow, Pucker Street",42.42,-74.26,"WGS84",250,,,3,"Dumetella carolinensis","species",3,,
1531,"AMNH","2007-05-28",2007,5,28,2007,5,28,"2007-05-28",3,"United States","US","New York","Greene","Palenville, Malden Avenue",42.17,-74.03,"WGS84",500,,,3,"Bombycilla cedrorum","species",3,,
1532,"AMNH","2007-05-30",2007,5,30,2007,5,30,"2007-05-30",3,"United States","US","New York","Ulster","Woodstock, Woodstock Mountains, end of Reynold's Lane",42.06,-74.15,"WGS84",2000,,,3,"Dendroica virens","species",3,,
1533,"AMNH","2007-05-29",2007,5,29,2007,5,29,"2007-05-29",3,"United States","US","New York","Albany","Preston Hollow, Pucker Street",42.42,-74.26,"WGS84",250,,,3,"Dendroica discolor","species",3,,
1534,"AMNH","2007-05-29",2007,5,29,2007,5,29,"2007-05-29",3,"United States","US","New York","Albany","Preston Hollow, Schuessler Lane",42.42,-74.26,"WGS84",250,,,3,"Piranga olivacea","species",3,,
1535,"AMNH","2007-05-31",2007,5,31,2007,5,31,"2007-05-31",3,"United States","US","New York","Ulster","Saugerties, George Sickle Road",42.06,-74.02,"WGS84",1000,,,3,"Piranga olivacea","species",3,,
1536,"AMNH","2007-05-29",2007,5,29,2007,5,29,"2007-05-29",3,"United States","US","New York","Ulster","Saugerties, George Sickle Road",42.06,-74.02,"WGS84",1000,,,3,"Cardinalis cardinalis","species",3,,
1537,"AMNH","2007-05-28",2007,5,28,2007,5,28,"2007-05-28",3,"United States","US","New York","Greene","Palenville, Malden Avenue",42.17,-74.03,"WGS84",500,,,3,"Passerina cyanea","species",3,,
1538,"AMNH","2007-05-29",2007,5,29,2007,5,29,"2007-05-29",3,"United States","US","New York","Albany","Preston Hollow, Pucker Street",42.42,-74.26,"WGS84",250,,,3,"Melospiza melodia","species",3,,
1539,"AMNH","2007-05-30",2007,5,30,2007,5,30,"2007-05-30",3,"United States","US","New York","Ulster","Woodstock, Woodstock Mountains, end of Reynold's Lane",42.06,-74.15,"WGS84",2000,,,3,"Junco hyemalis","species",3,,
1540,"AMNH","2008-02-13",2008,2,13,2008,2,13,"2008-02-13",3,"United States","US","New York","Ulster","Saugerties, Saxton Flats",42.14,-74.00,"WGS84",500,,,3,"Picoides pubescens","species",3,,
1541,"AMNH","2008-02-17",2008,2,17,2008,2,17,"2008-02-17",3,"United States","US","New York","Ulster","Bill Parr Farm, approx. 2 km W of Saugerties",42.07,-73.98,"WGS84",200,,,3,"Picoides pubescens","species",3,,
1542,"AMNH","2008-02-18",2008,2,18,2008,2,18,"2008-02-18",3,"United States","US","New York","Greene","Coxsackie, Coxsackie Flats east of 9W",42.36,-73.82,"WGS84",500,,,3,"Picoides pubescens","species",3,,
1543,"AMNH","2008-02-12",2008,2,12,2008,2,12,"2008-02-12",3,"United States","US","New York","Ulster","Bill Parr Farm, approx. 2 km W of Saugerties",42.07,-73.98,"WGS84",200,,,3,"Dryocopus pileatus","species",3,,
1544,"AMNH","2008-02-12",2008,2,12,2008,2,12,"2008-02-12",3,"United States","US","New York","Ulster","Saugerties, Saxton Flats",42.14,-74.00,"WGS84",500,,,3,"Parus bicolor","species",3,,
1545,"AMNH","2008-02-12",2008,2,12,2008,2,12,"2008-02-12",3,"United States","US","New York","Ulster","Saugerties, Saxton Flats",42.14,-74.00,"WGS84",500,,,3,"Parus bicolor","species",3,,
1546,"AMNH","2008-02-13",2008,2,13,2008,2,13,"2008-02-13",3,"United States","US","New York","Ulster","Saugerties, Saxton Flats",42.14,-74.00,"WGS84",500,,,3,"Parus bicolor","species",3,,
1547,"AMNH","2008-02-19",2008,2,19,2008,2,19,"2008-02-19",3,"United States","US","New York","Essex","Bloomingdale, County Road 55, Bloomingdale Bog",44.41,-74.12,"WGS84",225,,,3,"Sitta canadensis","species",3,,
1548,"AMNH","2008-02-19",2008,2,19,2008,2,19,"2008-02-19",3,"United States","US","New York","Essex","Bloomingdale, County Road 55, Bloomingdale Bog",44.41,-74.12,"WGS84",225,,,3,"Sitta canadensis","species",3,,
1549,"AMNH","2008-02-13",2008,2,13,2008,2,13,"2008-02-13",3,"United States","US","New York","Ulster","Saugerties, Saxton Flats",42.14,-74.00,"WGS84",500,,,3,"Sitta carolinensis","species",3,,
1550,"AMNH","2008-02-12",2008,2,12,2008,2,12,"2008-02-12",3,"United States","US","New York","Ulster","Saugerties, Saxton Flats",42.14,-74.00,"WGS84",500,,,3,"Sitta carolinensis","species",3,,
1551,"AMNH","2008-02-18",2008,2,18,2008,2,18,"2008-02-18",3,"United States","US","New York","Greene","Coxsackie, Coxsackie Flats east of 9W",42.36,-73.82,"WGS84",500,,,3,"Mimus polyglottos","species",3,,
1552,"AMNH","2008-02-19",2008,2,19,2008,2,19,"2008-02-19",3,"United States","US","New York","Essex","Wadhams, Sayre Farm",44.26,-73.45,"WGS84",250,,,3,"Bombycilla cedrorum","species",3,,
1553,"AMNH","2008-02-13",2008,2,13,2008,2,13,"2008-02-13",3,"United States","US","New York","Ulster","Saugerties, Saxton Flats",42.14,-74.00,"WGS84",500,,,3,"Bombycilla cedrorum","species",3,,
1554,"AMNH","2008-02-19",2008,2,19,2008,2,19,"2008-02-19",3,"United States","US","New York","Essex","Elizabethtown, County Road 8",44.23,-73.55,"WGS84",250,,,3,"Carduelis flammea","species",3,,
1555,"AMNH","2008-02-19",2008,2,19,2008,2,19,"2008-02-19",3,"United States","US","New York","Essex","Elizabethtown, County Road 8",44.23,-73.55,"WGS84",250,,,3,"Carduelis flammea","species",3,,
1556,"AMNH","2008-02-19",2008,2,19,2008,2,19,"2008-02-19",3,"United States","US","New York","Essex","Elizabethtown, County Road 8",44.23,-73.55,"WGS84",250,,,3,"Carduelis flammea","species",3,,
1557,"AMNH","2008-02-17",2008,2,17,2008,2,17,"2008-02-17",3,"United States","US","New York","Ulster","Bill Parr Farm, approx. 2 km W of Saugerties",42.07,-73.98,"WGS84",200,,,3,"Carpodacus mexicanus","species",3,,
1558,"AMNH","2008-02-16",2008,2,16,2008,2,16,"2008-02-16",3,"United States","US","New York","Greene","Coxsackie, Coxsackie Flats east of 9W",42.36,-73.82,"WGS84",500,,,3,"Spizella arborea","species",3,,
1559,"AMNH","2008-04-20",2008,4,20,2008,4,20,"2008-04-20",3,"United States","US","New York","Suffolk","Patchogue, Montauk Highway and Hewlett Avenue",40.77,-72.98,"WGS84",500,,,3,"Turdus migratorius","species",3,,
1560,"AMNH","2008-04-20",2008,4,20,2008,4,20,"2008-04-20",3,"United States","US","New York","Suffolk","Patchogue, Montauk Highway and Hewlett Avenue",40.77,-72.98,"WGS84",500,,,3,"Dendroica pinus","species",3,,
1561,"AMNH","2008-04-20",2008,4,20,2008,4,20,"2008-04-20",3,"United States","US","New York","Suffolk","Patchogue, Montauk Highway and Hewlett Avenue",40.77,-72.98,"WGS84",500,,,3,"Dendroica pinus","species",3,,
1562,"AMNH","2008-06-18",2008,6,18,2008,6,18,"2008-06-18",3,"United States","US","New York","Ulster","Bill Parr Farm, approx. 2 km W of Saugerties",42.07,-73.98,"WGS84",200,,,3,"Dumetella carolinensis","species",3,,
1563,"AMNH","2008-06-18",2008,6,18,2008,6,18,"2008-06-18",3,"United States","US","New York","Ulster","Bill Parr Farm, approx. 2 km W of Saugerties",42.07,-73.98,"WGS84",200,,,3,"Dumetella carolinensis","species",3,,
1564,"AMNH","2008-06-18",2008,6,18,2008,6,18,"2008-06-18",3,"United States","US","New York","Ulster","Bill Parr Farm, approx. 2 km W of Saugerties",42.07,-73.98,"WGS84",200,,,3,"Toxostoma rufum","species",3,,
1565,"AMNH","2008-06-18",2008,6,18,2008,6,18,"2008-06-18",3,"United States","US","New York","Ulster","Bill Parr Farm, approx. 2 km W of Saugerties",42.07,-73.98,"WGS84",200,,,3,"Dendroica petechia","species",3,,
1566,"AMNH","2008-06-18",2008,6,18,2008,6,18,"2008-06-18",3,"United States","US","New York","Ulster","Bill Parr Farm, approx. 2 km W of Saugerties",42.07,-73.98,"WGS84",200,,,3,"Agelaius phoeniceus","species",3,,
1567,"AMNH","2008-06-18",2008,6,18,2008,6,18,"2008-06-18",3,"United States","US","New York","Ulster","Bill Parr Farm, approx. 2 km W of Saugerties",42.07,-73.98,"WGS84",200,,,3,"Spizella pusilla","species",3,,
1568,"AMNH","2008-06-18",2008,6,18,2008,6,18,"2008-06-18",3,"United States","US","New York","Ulster","Bill Parr Farm, approx. 2 km W of Saugerties",42.07,-73.98,"WGS84",200,,,3,"Melospiza melodia","species",3,,
1569,"AMNH","2008-06-19",2008,6,19,2008,6,19,"2008-06-19",3,"United States","US","New York","Ulster","Route 47, Giant Ledge",42.04,-74.39,"WGS84",2000,,,3,"Sphyrapicus varius","species",3,,
1570,"AMNH","2008-06-19",2008,6,19,2008,6,19,"2008-06-19",3,"United States","US","New York","Ulster","Route 47, Giant Ledge",42.04,-74.39,"WGS84",2000,,,3,"Catharus guttatus","species",3,,
1571,"AMNH","2008-06-19",2008,6,19,2008,6,19,"2008-06-19",3,"United States","US","New York","Ulster","Route 47, Giant Ledge",42.04,-74.39,"WGS84",2000,,,3,"Catharus guttatus","species",3,,
1572,"AMNH","2008-06-19",2008,6,19,2008,6,19,"2008-06-19",3,"United States","US","New York","Ulster","Route 47, Giant Ledge",42.04,-74.39,"WGS84",2000,,,3,"Dendroica fusca","species",3,,
1573,"AMNH","2008-06-19",2008,6,19,2008,6,19,"2008-06-19",3,"United States","US","New York","Ulster","Route 47, Giant Ledge",42.04,-74.39,"WGS84",2000,,,3,"Dendroica fusca","species",3,,
1574,"AMNH","2008-06-19",2008,6,19,2008,6,19,"2008-06-19",3,"United States","US","New York","Ulster","Route 47, Giant Ledge",42.04,-74.39,"WGS84",2000,,,3,"Dendroica caerulescens","species",3,,
1575,"AMNH","2008-06-19",2008,6,19,2008,6,19,"2008-06-19",3,"United States","US","New York","Ulster","Route 47, Giant Ledge",42.04,-74.39,"WGS84",2000,,,3,"Dendroica caerulescens","species",3,,
1576,"AMNH","2008-06-19",2008,6,19,2008,6,19,"2008-06-19",3,"United States","US","New York","Ulster","Route 47, Giant Ledge",42.04,-74.39,"WGS84",2000,,,3,"Dendroica virens","species",3,,
1577,"AMNH","2008-06-19",2008,6,19,2008,6,19,"2008-06-19",3,"United States","US","New York","Ulster","Route 47, Giant Ledge",42.04,-74.39,"WGS84",2000,,,3,"Mniotilta varia","species",3,,
1578,"AMNH","2008-06-19",2008,6,19,2008,6,19,"2008-06-19",3,"United States","US","New York","Ulster","Route 47, Giant Ledge",42.04,-74.39,"WGS84",2000,,,3,"Mniotilta varia","species",3,,
1579,"AMNH","2008-06-19",2008,6,19,2008,6,19,"2008-06-19",3,"United States","US","New York","Ulster","Route 47, Giant Ledge",42.04,-74.39,"WGS84",2000,,,3,"Junco hyemalis","species",3,,
1580,"AMNH","2008-06-19",2008,6,19,2008,6,19,"2008-06-19",3,"United States","US","New York","Ulster","Route 47, Giant Ledge",42.04,-74.39,"WGS84",2000,,,3,"Junco hyemalis","species",3,,
1581,"AMNH","2008-06-21",2008,6,21,2008,6,21,"2008-06-21",3,"United States","US","New York","Ulster","Saugerties, George Sickle Road",42.06,-74.02,"WGS84",1000,,,3,"Zenaida macroura","species",3,,
1582,"AMNH","2008-06-21",2008,6,21,2008,6,21,"2008-06-21",3,"United States","US","New York","Ulster","Saugerties, George Sickle Road",42.06,-74.02,"WGS84",1000,,,3,"Dryocopus pileatus","species",3,,
1583,"AMNH","2008-06-20",2008,6,20,2008,6,20,"2008-06-20",3,"United States","US","New York","Ulster","Saugerties, George Sickle Road",42.06,-74.02,"WGS84",1000,,,3,"Sayornis phoebe","species",3,,
1584,"AMNH","2008-06-21",2008,6,21,2008,6,21,"2008-06-21",3,"United States","US","New York","Ulster","Saugerties, George Sickle Road",42.06,-74.02,"WGS84",1000,,,3,"Tyrannus tyrannus","species",3,,
1585,"AMNH","2008-06-21",2008,6,21,2008,6,21,"2008-06-21",3,"United States","US","New York","Ulster","Saugerties, George Sickle Road",42.06,-74.02,"WGS84",1000,,,3,"Myiarchus crinitus","species",3,,
1586,"AMNH","2008-06-20",2008,6,20,2008,6,20,"2008-06-20",3,"United States","US","New York","Ulster","Saugerties, George Sickle Road",42.06,-74.02,"WGS84",1000,,,3,"Hylocichla mustelina","species",3,,
1587,"AMNH","2008-06-20",2008,6,20,2008,6,20,"2008-06-20",3,"United States","US","New York","Ulster","Saugerties, George Sickle Road",42.06,-74.02,"WGS84",1000,,,3,"Dendroica coronata","species",3,,
1588,"AMNH","2008-06-21",2008,6,21,2008,6,21,"2008-06-21",3,"United States","US","New York","Ulster","Saugerties, George Sickle Road",42.06,-74.02,"WGS84",1000,,,3,"Molothrus ater","species",3,,
1589,"AMNH","2008-06-20",2008,6,20,2008,6,20,"2008-06-20",3,"United States","US","New York","Ulster","Saugerties, George Sickle Road",42.06,-74.02,"WGS84",1000,,,3,"Spizella passerina","species",3,,
1590,"AMNH","2008-06-20",2008,6,20,2008,6,20,"2008-06-20",3,"United States","US","New York","Ulster","Saugerties, George Sickle Road",42.06,-74.02,"WGS84",1000,,,3,"Piranga olivacea","species",3,,
1591,"AMNH","2008-06-22",2008,6,22,2008,6,22,"2008-06-22",3,"United States","US","New York","Ulster","Woodstock, Woodstock Mountains, end of Reynold's Lane",42.06,-74.15,"WGS84",2000,,,3,"Meleagris gallopavo","species",3,,
1592,"AMNH","2008-06-22",2008,6,22,2008,6,22,"2008-06-22",3,"United States","US","New York","Ulster","Woodstock, Woodstock Mountains, end of Reynold's Lane",42.06,-74.15,"WGS84",2000,,,3,"Strix varia","species",3,,
1593,"AMNH","2008-06-21",2008,6,21,2008,6,21,"2008-06-21",3,"United States","US","New York","Ulster","Woodstock, Woodstock Mountains, end of Reynold's Lane",42.06,-74.15,"WGS84",2000,,,3,"Sphyrapicus varius","species",3,,
1594,"AMNH","2008-06-22",2008,6,22,2008,6,22,"2008-06-22",3,"United States","US","New York","Ulster","Woodstock, Woodstock Mountains, end of Reynold's Lane",42.06,-74.15,"WGS84",2000,,,3,"Vireo olivaceus","species",3,,
1595,"AMNH","2008-06-22",2008,6,22,2008,6,22,"2008-06-22",3,"United States","US","New York","Ulster","Woodstock, Woodstock Mountains, end of Reynold's Lane",42.06,-74.15,"WGS84",2000,,,3,"Catharus guttatus","species",3,,
1596,"AMNH","2008-06-22",2008,6,22,2008,6,22,"2008-06-22",3,"United States","US","New York","Ulster","Woodstock, Woodstock Mountains, end of Reynold's Lane",42.06,-74.15,"WGS84",2000,,,3,"Hylocichla mustelina","species",3,,
1597,"AMNH","2008-06-22",2008,6,22,2008,6,22,"2008-06-22",3,"United States","US","New York","Ulster","Woodstock, Woodstock Mountains, end of Reynold's Lane",42.06,-74.15,"WGS84",2000,,,3,"Dendroica virens","species",3,,
1598,"AMNH","2008-06-22",2008,6,22,2008,6,22,"2008-06-22",3,"United States","US","New York","Ulster","Woodstock, Woodstock Mountains, end of Reynold's Lane",42.06,-74.15,"WGS84",2000,,,3,"Mniotilta varia","species",3,,
1599,"AMNH","2008-06-22",2008,6,22,2008,6,22,"2008-06-22",3,"United States","US","New York","Ulster","Woodstock, Woodstock Mountains, end of Reynold's Lane",42.06,-74.15,"WGS84",2000,,,3,"Setophaga ruticilla","species",3,,
1600,"AMNH","2008-06-22",2008,6,22,2008,6,22,"2008-06-22",3,"United States","US","New York","Ulster","Woodstock, Woodstock Mountains, end of Reynold's Lane",42.06,-74.15,"WGS84",2000,,,3,"Setophaga ruticilla","species",3,,
1601,"AMNH","2008-06-21",2008,6,21,2008,6,21,"2008-06-21",3,"United States","US","New York","Ulster","Woodstock, Woodstock Mountains, end of Reynold's Lane",42.06,-74.15,"WGS84",2000,,,3,"Piranga olivacea","species",3,,
1602,"AMNH","2008-06-23",2008,6,23,2008,6,23,"2008-06-23",3,"United States","US","New York","Putnam","Patterson, Doansburg Road, Green Chimneys Children's Services",41.44,-73.54,"WGS84",150,,,3,"Coragyps atratus","species",3,,
1603,"AMNH","2008-10-05",2008,10,5,2008,10,5,"2008-10-05",3,"United States","US","New York","Greene","Palenville, Malden Ave., Robinson Cabin",42.17,-74.03,"WGS84",500,,,3,"Sphyrapicus varius","species",3,,
1604,"AMNH","2009-05-31",2009,5,31,2009,5,31,"2009-05-31",3,"United States","US","New York","Herkimer","Old Forge; 3rd Lake Creek",43.72,-74.85,"WGS84",1000,,,3,"Sphyrapicus varius","species",3,,
1605,"AMNH","2009-06-02",2009,6,2,2009,6,2,"2009-06-02",3,"United States","US","New York","Herkimer","Old Forge; 3rd Lake Creek",43.72,-74.85,"WGS84",1000,,,3,"Sphyrapicus varius","species",3,,
1606,"AMNH","2009-06-03",2009,6,3,2009,6,3,"2009-06-03",3,"United States","US","New York","Hamilton","Inlet, Moose River Rd., Moose River Plains, Sly Pond Trail Head",43.74,-74.59,"WGS84",500,,,3,"Sphyrapicus varius","species",3,,
1607,"AMNH","2009-06-09",2009,6,9,2009,6,9,"2009-06-09",3,"United States","US","New York","Hamilton","Inlet, Moose River Rd., Moose River Plains, Lost Ponds",43.68,-74.66,"WGS84",1300,,,3,"Sphyrapicus varius","species",3,,
1608,"AMNH","2009-06-10",2009,6,10,2009,6,10,"2009-06-10",3,"United States","US","New York","Hamilton","Raquette Lake, Uncas Rd., Brown's Tract Ponds",43.81,-74.70,"WGS84",500,,,3,"Sphyrapicus varius","species",3,,
1609,"AMNH","2009-06-10",2009,6,10,2009,6,10,"2009-06-10",3,"United States","US","New York","Hamilton","Raquette Lake, Uncas Rd., Brown's Tract Ponds",43.81,-74.70,"WGS84",500,,,3,"Picoides villosus","species",3,,
1610,"AMNH","2009-06-08",2009,6,8,2009,6,8,"2009-06-08",3,"United States","US","New York","Hamilton","Inlet, Moose River Rd., Moose River Plains, Lost Ponds",43.68,-74.66,"WGS84",1300,,,3,"Picoides arcticus","species",3,,
1611,"AMNH","2009-06-10",2009,6,10,2009,6,10,"2009-06-10",3,"United States","US","New York","Hamilton","Raquette Lake, Uncas Rd., Brown's Tract Ponds",43.81,-74.70,"WGS84",500,,,3,"Picoides arcticus","species",3,,
1612,"AMNH","2009-06-12",2009,6,12,2009,6,12,"2009-06-12",3,"United States","US","New York","Hamilton","Raquette Lake, Uncas Rd., Brown's Tract Ponds",43.81,-74.70,"WGS84",500,,,3,"Picoides arcticus","species",3,,
1613,"AMNH","2009-06-05",2009,6,5,2009,6,5,"2009-06-05",3,"United States","US","New York","Hamilton","Inlet, Moose River Rd., Moose River Plains, Lost Ponds",43.68,-74.66,"WGS84",1300,,,3,"Empidonax alnorum","species",3,,
1614,"AMNH","2009-06-05",2009,6,5,2009,6,5,"2009-06-05",3,"United States","US","New York","Hamilton","Inlet, Moose River Rd., Moose River Plains, Lost Ponds",43.68,-74.66,"WGS84",1300,,,3,"Empidonax alnorum","species",3,,
1615,"AMNH","2009-06-06",2009,6,6,2009,6,6,"2009-06-06",3,"United States","US","New York","Hamilton","Inlet, Moose River Rd., Moose River Plains, Mitchell Pond Trail Head",43.67,-74.74,"WGS84",500,,,3,"Empidonax flaviventris","species",3,,
1616,"AMNH","2009-06-06",2009,6,6,2009,6,6,"2009-06-06",3,"United States","US","New York","Hamilton","Inlet, Moose River Rd., Moose River Plains, Mitchell Pond Trail Head",43.67,-74.74,"WGS84",500,,,3,"Empidonax flaviventris","species",3,,
1617,"AMNH","2009-06-09",2009,6,9,2009,6,9,"2009-06-09",3,"United States","US","New York","Hamilton","Inlet, Moose River Rd., Moose River Plains, Lost Ponds",43.68,-74.66,"WGS84",1300,,,3,"Empidonax flaviventris","species",3,,
1618,"AMNH","2009-06-02",2009,6,2,2009,6,2,"2009-06-02",3,"United States","US","New York","Herkimer","Old Forge; 3rd Lake Creek",43.72,-74.85,"WGS84",1000,,,3,"Vireo olivaceus","species",3,,
1619,"AMNH","2009-06-11",2009,6,11,2009,6,11,"2009-06-11",3,"United States","US","New York","Hamilton","Raquette Lake, Uncas Rd., Brown's Tract Ponds",43.81,-74.70,"WGS84",500,,,3,"Vireo olivaceus","species",3,,
1620,"AMNH","2009-06-03",2009,6,3,2009,6,3,"2009-06-03",3,"United States","US","New York","Hamilton","Inlet, Moose River Rd., Moose River Plains, Sly Pond Trail Head",43.74,-74.59,"WGS84",500,,,3,"Vireo solitarius","species",3,,
1621,"AMNH","2009-06-08",2009,6,8,2009,6,8,"2009-06-08",3,"United States","US","New York","Hamilton","Inlet, Moose River Rd., Moose River Plains, Lost Ponds",43.68,-74.66,"WGS84",1300,,,3,"Vireo solitarius","species",3,,
1622,"AMNH","2009-06-11",2009,6,11,2009,6,11,"2009-06-11",3,"United States","US","New York","Hamilton","Raquette Lake, Uncas Rd., Brown's Tract Ponds",43.81,-74.70,"WGS84",500,,,3,"Vireo solitarius","species",3,,
1623,"AMNH","2009-06-05",2009,6,5,2009,6,5,"2009-06-05",3,"United States","US","New York","Hamilton","Inlet, Moose River Rd., Moose River Plains, Lost Ponds",43.68,-74.66,"WGS84",1300,,,3,"Perisoreus canadensis","species",3,,
1624,"AMNH","2009-06-10",2009,6,10,2009,6,10,"2009-06-10",3,"United States","US","New York","Hamilton","Raquette Lake, Uncas Rd., Brown's Tract Ponds",43.81,-74.70,"WGS84",500,,,3,"Perisoreus canadensis","species",3,,
1625,"AMNH","2009-06-10",2009,6,10,2009,6,10,"2009-06-10",3,"United States","US","New York","Hamilton","Raquette Lake, Uncas Rd., Brown's Tract Ponds",43.81,-74.70,"WGS84",500,,,3,"Perisoreus canadensis","species",3,,
1626,"AMNH","2009-06-01",2009,6,1,2009,6,1,"2009-06-01",3,"United States","US","New York","Hamilton","Inlet, Moose River Rd., Moose River Plains, Helldiver Pond",43.67,-74.69,"WGS84",500,,,3,"Parus hudsonicus","species",3,,
1627,"AMNH","2009-06-05",2009,6,5,2009,6,5,"2009-06-05",3,"United States","US","New York","Hamilton","Inlet, Moose River Rd., Moose River Plains, Lost Ponds",43.68,-74.66,"WGS84",1300,,,3,"Parus hudsonicus","species",3,,
1628,"AMNH","2009-06-05",2009,6,5,2009,6,5,"2009-06-05",3,"United States","US","New York","Hamilton","Inlet, Moose River Rd., Moose River Plains, Lost Ponds",43.68,-74.66,"WGS84",1300,,,3,"Parus hudsonicus","species",3,,
1629,"AMNH","2009-06-06",2009,6,6,2009,6,6,"2009-06-06",3,"United States","US","New York","Hamilton","Inlet, Moose River Rd., Moose River Plains, Mitchell Pond Trail Head",43.67,-74.74,"WGS84",500,,,3,"Parus hudsonicus","species",3,,
1630,"AMNH","2009-06-09",2009,6,9,2009,6,9,"2009-06-09",3,"United States","US","New York","Hamilton","Inlet, Moose River Rd., Moose River Plains, Lost Ponds",43.68,-74.66,"WGS84",1300,,,3,"Parus hudsonicus","species",3,,
1631,"AMNH","2009-06-01",2009,6,1,2009,6,1,"2009-06-01",3,"United States","US","New York","Hamilton","Inlet, Moose River Rd., Moose River Plains, Lost Ponds",43.68,-74.66,"WGS84",1300,,,3,"Sitta canadensis","species",3,,
1632,"AMNH","2009-06-03",2009,6,3,2009,6,3,"2009-06-03",3,"United States","US","New York","Hamilton","Inlet, Moose River Rd., Moose River Plains, Lost Ponds",43.68,-74.66,"WGS84",1300,,,3,"Sitta canadensis","species",3,,
1633,"AMNH","2009-06-08",2009,6,8,2009,6,8,"2009-06-08",3,"United States","US","New York","Hamilton","Raquette Lake, Uncas Rd., Brown's Tract Ponds",43.81,-74.70,"WGS84",500,,,3,"Sitta canadensis","species",3,,
1634,"AMNH","2009-06-06",2009,6,6,2009,6,6,"2009-06-06",3,"United States","US","New York","Hamilton","Inlet, Moose River Rd., Moose River Plains, Mitchell Pond Trail Head",43.67,-74.74,"WGS84",500,,,3,"Certhia americana","species",3,,
1635,"AMNH","2009-06-10",2009,6,10,2009,6,10,"2009-06-10",3,"United States","US","New York","Hamilton","Raquette Lake, Uncas Rd., Brown's Tract Ponds",43.81,-74.70,"WGS84",500,,,3,"Certhia americana","species",3,,
1636,"AMNH","2009-06-06",2009,6,6,2009,6,6,"2009-06-06",3,"United States","US","New York","Hamilton","Inlet, Moose River Rd., Moose River Plains, Mitchell Pond Trail Head",43.67,-74.74,"WGS84",500,,,3,"Troglodytes troglodytes","species",3,,
1637,"AMNH","2009-06-06",2009,6,6,2009,6,6,"2009-06-06",3,"United States","US","New York","Hamilton","Inlet, Moose River Rd., Moose River Plains, Mitchell Pond Trail Head",43.67,-74.74,"WGS84",500,,,3,"Regulus satrapa","species",3,,
1638,"AMNH","2009-06-09",2009,6,9,2009,6,9,"2009-06-09",3,"United States","US","New York","Hamilton","Inlet, Moose River Rd., Moose River Plains, Lost Ponds",43.68,-74.66,"WGS84",1300,,,3,"Regulus satrapa","species",3,,
1639,"AMNH","2009-06-03",2009,6,3,2009,6,3,"2009-06-03",3,"United States","US","New York","Hamilton","Inlet, Moose River Rd., Moose River Plains, Helldiver Pond",43.67,-74.69,"WGS84",500,,,3,"Catharus guttatus","species",3,,
1640,"AMNH","2009-06-06",2009,6,6,2009,6,6,"2009-06-06",3,"United States","US","New York","Hamilton","Inlet, Moose River Rd., Moose River Plains, Mitchell Pond Trail Head",43.67,-74.74,"WGS84",500,,,3,"Catharus guttatus","species",3,,
1641,"AMNH","2009-06-06",2009,6,6,2009,6,6,"2009-06-06",3,"United States","US","New York","Hamilton","Inlet, Moose River Rd., Moose River Plains, Mitchell Pond Trail Head",43.67,-74.74,"WGS84",500,,,3,"Catharus guttatus","species",3,,
1642,"AMNH","2009-06-01",2009,6,1,2009,6,1,"2009-06-01",3,"United States","US","New York","Herkimer","Old Forge; 3rd Lake Creek",43.72,-74.85,"WGS84",1000,,,3,"Parula americana","species",3,,
1643,"AMNH","2009-06-04",2009,6,4,2009,6,4,"2009-06-04",3,"United States","US","New York","Hamilton","Inlet, Moose River Rd., Moose River Plains, Lost Ponds",43.68,-74.66,"WGS84",1300,,,3,"Parula americana","species",3,,
1644,"AMNH","2009-06-12",2009,6,12,2009,6,12,"2009-06-12",3,"United States","US","New York","Hamilton","Raquette Lake, Uncas Rd., Brown's Tract Ponds",43.81,-74.70,"WGS84",500,,,3,"Parula americana","species",3,,
1645,"AMNH","2009-06-01",2009,6,1,2009,6,1,"2009-06-01",3,"United States","US","New York","Herkimer","Old Forge; 3rd Lake Creek",43.72,-74.85,"WGS84",1000,,,3,"Vermivora ruficapilla","species",3,,
1646,"AMNH","2009-06-04",2009,6,4,2009,6,4,"2009-06-04",3,"United States","US","New York","Hamilton","Inlet, Moose River Rd., Moose River Plains, Lost Ponds",43.68,-74.66,"WGS84",1300,,,3,"Vermivora ruficapilla","species",3,,
1647,"AMNH","2009-06-02",2009,6,2,2009,6,2,"2009-06-02",3,"United States","US","New York","Hamilton","Inlet, Moose River Rd., Moose River Plains, Lost Ponds",43.68,-74.66,"WGS84",1300,,,3,"Dendroica pensylvanica","species",3,,
1648,"AMNH","2009-06-02",2009,6,2,2009,6,2,"2009-06-02",3,"United States","US","New York","Hamilton","Inlet, Moose River Rd., Moose River Plains, Lost Ponds",43.68,-74.66,"WGS84",1300,,,3,"Dendroica pensylvanica","species",3,,
1649,"AMNH","2009-06-10",2009,6,10,2009,6,10,"2009-06-10",3,"United States","US","New York","Hamilton","Raquette Lake, Uncas Rd., Brown's Tract Ponds",43.81,-74.70,"WGS84",500,,,3,"Dendroica pensylvanica","species",3,,
1650,"AMNH","2009-06-01",2009,6,1,2009,6,1,"2009-06-01",3,"United States","US","New York","Herkimer","Old Forge; 3rd Lake Creek",43.72,-74.85,"WGS84",1000,,,3,"Dendroica magnolia","species",3,,
1651,"AMNH","2009-06-01",2009,6,1,2009,6,1,"2009-06-01",3,"United States","US","New York","Hamilton","Inlet, Moose River Rd., Moose River Plains, Lost Ponds",43.68,-74.66,"WGS84",1300,,,3,"Dendroica magnolia","species",3,,
1652,"AMNH","2009-06-07",2009,6,7,2009,6,7,"2009-06-07",3,"United States","US","New York","Hamilton","Inlet, Moose River Rd., Moose River Plains, Lost Ponds",43.68,-74.66,"WGS84",1300,,,3,"Dendroica magnolia","species",3,,
1653,"AMNH","2009-06-02",2009,6,2,2009,6,2,"2009-06-02",3,"United States","US","New York","Herkimer","Old Forge; 3rd Lake Creek",43.72,-74.85,"WGS84",1000,,,3,"Dendroica caerulescens","species",3,,
1654,"AMNH","2009-06-10",2009,6,10,2009,6,10,"2009-06-10",3,"United States","US","New York","Hamilton","Raquette Lake, Uncas Rd., Brown's Tract Ponds",43.81,-74.70,"WGS84",500,,,3,"Dendroica caerulescens","species",3,,
1655,"AMNH","2009-06-11",2009,6,11,2009,6,11,"2009-06-11",3,"United States","US","New York","Hamilton","Raquette Lake, Uncas Rd., Brown's Tract Ponds",43.81,-74.70,"WGS84",500,,,3,"Dendroica caerulescens","species",3,,
1656,"AMNH","2009-05-31",2009,5,31,2009,5,31,"2009-05-31",3,"United States","US","New York","Herkimer","Old Forge; 3rd Lake Creek",43.72,-74.85,"WGS84",1000,,,3,"Dendroica fusca","species",3,,
1657,"AMNH","2009-06-02",2009,6,2,2009,6,2,"2009-06-02",3,"United States","US","New York","Herkimer","Old Forge; 3rd Lake Creek",43.72,-74.85,"WGS84",1000,,,3,"Dendroica fusca","species",3,,
1658,"AMNH","2009-06-03",2009,6,3,2009,6,3,"2009-06-03",3,"United States","US","New York","Hamilton","Inlet, Moose River Rd., Moose River Plains, Lost Ponds",43.68,-74.66,"WGS84",1300,,,3,"Dendroica fusca","species",3,,
1659,"AMNH","2009-06-03",2009,6,3,2009,6,3,"2009-06-03",3,"United States","US","New York","Hamilton","Inlet, Moose River Rd., Moose River Plains, Lost Ponds",43.68,-74.66,"WGS84",1300,,,3,"Dendroica coronata","species",3,,
1660,"AMNH","2009-06-04",2009,6,4,2009,6,4,"2009-06-04",3,"United States","US","New York","Hamilton","Inlet, Moose River Rd., Moose River Plains, Lost Ponds",43.68,-74.66,"WGS84",1300,,,3,"Dendroica coronata","species",3,,
1661,"AMNH","2009-06-06",2009,6,6,2009,6,6,"2009-06-06",3,"United States","US","New York","Hamilton","Inlet, Moose River Rd., Moose River Plains, Mitchell Pond Trail Head",43.67,-74.74,"WGS84",500,,,3,"Dendroica coronata","species",3,,
1662,"AMNH","2009-06-07",2009,6,7,2009,6,7,"2009-06-07",3,"United States","US","New York","Hamilton","Inlet, Moose River Rd., Moose River Plains, Lost Ponds",43.68,-74.66,"WGS84",1300,,,3,"Dendroica coronata","species",3,,
1663,"AMNH","2009-06-07",2009,6,7,2009,6,7,"2009-06-07",3,"United States","US","New York","Hamilton","Inlet, Moose River Rd., Moose River Plains, Lost Ponds",43.68,-74.66,"WGS84",1300,,,3,"Dendroica coronata","species",3,,
1664,"AMNH","2009-06-07",2009,6,7,2009,6,7,"2009-06-07",3,"United States","US","New York","Hamilton","Inlet, Moose River Rd., Moose River Plains, Lost Ponds",43.68,-74.66,"WGS84",1300,,,3,"Dendroica coronata","species",3,,
1665,"AMNH","2009-06-07",2009,6,7,2009,6,7,"2009-06-07",3,"United States","US","New York","Hamilton","Inlet, Moose River Rd., Moose River Plains, Lost Ponds",43.68,-74.66,"WGS84",1300,,,3,"Dendroica coronata","species",3,,
1666,"AMNH","2009-06-10",2009,6,10,2009,6,10,"2009-06-10",3,"United States","US","New York","Hamilton","Raquette Lake, Uncas Rd., Brown's Tract Ponds",43.81,-74.70,"WGS84",500,,,3,"Dendroica coronata","species",3,,
1667,"AMNH","2009-06-01",2009,6,1,2009,6,1,"2009-06-01",3,"United States","US","New York","Hamilton","Inlet, Moose River Rd., Moose River Plains, Helldiver Pond",43.67,-74.69,"WGS84",500,,,3,"Dendroica virens","species",3,,
1668,"AMNH","2009-06-01",2009,6,1,2009,6,1,"2009-06-01",3,"United States","US","New York","Hamilton","Inlet, Moose River Rd., Moose River Plains, Lost Ponds",43.68,-74.66,"WGS84",1300,,,3,"Dendroica virens","species",3,,
1669,"AMNH","2009-06-01",2009,6,1,2009,6,1,"2009-06-01",3,"United States","US","New York","Hamilton","Inlet, Moose River Rd., Moose River Plains, Lost Ponds",43.68,-74.66,"WGS84",1300,,,3,"Dendroica virens","species",3,,
1670,"AMNH","2009-06-03",2009,6,3,2009,6,3,"2009-06-03",3,"United States","US","New York","Hamilton","Inlet, Moose River Rd., Moose River Plains, Lost Ponds",43.68,-74.66,"WGS84",1300,,,3,"Dendroica virens","species",3,,
1671,"AMNH","2009-06-07",2009,6,7,2009,6,7,"2009-06-07",3,"United States","US","New York","Hamilton","Inlet, Moose River Rd., Moose River Plains, Lost Ponds",43.68,-74.66,"WGS84",1300,,,3,"Dendroica virens","species",3,,
1672,"AMNH","2009-06-11",2009,6,11,2009,6,11,"2009-06-11",3,"United States","US","New York","Hamilton","Raquette Lake, Uncas Rd., Brown's Tract Ponds",43.81,-74.70,"WGS84",500,,,3,"Dendroica virens","species",3,,
1673,"AMNH","2009-06-02",2009,6,2,2009,6,2,"2009-06-02",3,"United States","US","New York","Hamilton","Inlet, Moose River Rd., Moose River Plains, Mitchell Pond Trail Head",43.67,-74.74,"WGS84",500,,,3,"Dendroica pinus","species",3,,
1674,"AMNH","2009-06-01",2009,6,1,2009,6,1,"2009-06-01",3,"United States","US","New York","Hamilton","Inlet, Moose River Rd., Moose River Plains, Lost Ponds",43.68,-74.66,"WGS84",1300,,,3,"Geothlypis trichas","species",3,,
1675,"AMNH","2009-06-04",2009,6,4,2009,6,4,"2009-06-04",3,"United States","US","New York","Hamilton","Inlet, Moose River Rd., Moose River Plains, Lost Ponds",43.68,-74.66,"WGS84",1300,,,3,"Geothlypis trichas","species",3,,
1676,"AMNH","2009-06-02",2009,6,2,2009,6,2,"2009-06-02",3,"United States","US","New York","Hamilton","Inlet, Moose River Rd., Moose River Plains, Mitchell Pond Trail Head",43.67,-74.74,"WGS84",500,,,3,"Wilsonia canadensis","species",3,,
1677,"AMNH","2009-06-06",2009,6,6,2009,6,6,"2009-06-06",3,"United States","US","New York","Hamilton","Inlet, Moose River Rd., Moose River Plains, Mitchell Pond Trail Head",43.67,-74.74,"WGS84",500,,,3,"Wilsonia canadensis","species",3,,
1678,"AMNH","2009-06-06",2009,6,6,2009,6,6,"2009-06-06",3,"United States","US","New York","Hamilton","Inlet, Moose River Rd., Moose River Plains, Mitchell Pond Trail Head",43.67,-74.74,"WGS84",500,,,3,"Zonotrichia albicollis","species",3,,
1679,"AMNH","2009-06-12",2009,6,12,2009,6,12,"2009-06-12",3,"United States","US","New York","Hamilton","Raquette Lake, Uncas Rd., Brown's Tract Ponds",43.81,-74.70,"WGS84",500,,,3,"Zonotrichia albicollis","species",3,,
1680,"AMNH","2009-06-04",2009,6,4,2009,6,4,"2009-06-04",3,"United States","US","New York","Hamilton","Inlet, Moose River Rd., Moose River Plains, Lost Ponds",43.68,-74.66,"WGS84",1300,,,3,"Melospiza lincolnii","species",3,,
1681,"AMNH","2009-06-04",2009,6,4,2009,6,4,"2009-06-04",3,"United States","US","New York","Hamilton","Inlet, Moose River Rd., Moose River Plains, Lost Ponds",43.68,-74.66,"WGS84",1300,,,3,"Melospiza lincolnii","species",3,,
1682,"AMNH","2009-06-04",2009,6,4,2009,6,4,"2009-06-04",3,"United States","US","New York","Hamilton","Inlet, Moose River Rd., Moose River Plains, Lost Ponds",43.68,-74.66,"WGS84",1300,,,3,"Melospiza lincolnii","species",3,,
1683,"AMNH","2009-06-10",2009,6,10,2009,6,10,"2009-06-10",3,"United States","US","New York","Hamilton","Raquette Lake, Uncas Rd., Brown's Tract Ponds",43.81,-74.70,"WGS84",500,,,3,"Melospiza lincolnii","species",3,,
1684,"AMNH","2009-06-10",2009,6,10,2009,6,10,"2009-06-10",3,"United States","US","New York","Hamilton","Raquette Lake, Uncas Rd., Brown's Tract Ponds",43.81,-74.70,"WGS84",500,,,3,"Melospiza lincolnii","species",3,,
1685,"AMNH","2009-06-11",2009,6,11,2009,6,11,"2009-06-11",3,"United States","US","New York","Hamilton","Raquette Lake, Uncas Rd., Brown's Tract Ponds",43.81,-74.70,"WGS84",500,,,3,"Melospiza lincolnii","species",3,,
1686,"AMNH","2009-06-12",2009,6,12,2009,6,12,"2009-06-12",3,"United States","US","New York","Hamilton","Raquette Lake, Uncas Rd., Brown's Tract Ponds",43.81,-74.70,"WGS84",500,,,3,"Junco hyemalis","species",3,,
1687,"AMNH","2009-06-04",2009,6,4,2009,6,4,"2009-06-04",3,"United States","US","New York","Hamilton","Inlet, Moose River Rd., Moose River Plains, Lost Ponds",43.68,-74.66,"WGS84",1300,,,3,"Carpodacus purpureus","species",3,,
1688,"AMNH","2009-07-03",2009,7,3,2009,7,3,"2009-07-03",3,"United States","US","New York","Putnam","Patterson, Doansburg Road, Green Chimneys Children's Services",41.44,-73.54,"WGS84",150,,,3,"Coragyps atratus","species",3,,
1689,"AMNH","2009-05-31",2009,5,31,2009,5,31,"2009-05-31",3,"United States","US","New York","Ulster","Woodstock, Woodstock Mountains, end of Reynold's Lane",42.06,-74.15,"WGS84",2000,,,3,"Coccyzus americanus","species",3,,
1690,"AMNH","2009-05-30",2009,5,30,2009,5,30,"2009-05-30",3,"United States","US","New York","Ulster","Woodstock, Woodstock Mountains, end of Reynold's Lane",42.06,-74.15,"WGS84",2000,,,3,"Sphyrapicus varius","species",3,,
1691,"AMNH","2009-05-29",2009,5,29,2009,5,29,"2009-05-29",3,"United States","US","New York","Ulster","Saugerties, George Sickle Road",42.06,-74.02,"WGS84",1000,,,3,"Picoides pubescens","species",3,,
1692,"AMNH","2009-06-13",2009,6,13,2009,6,13,"2009-06-13",3,"United States","US","New York","Ulster","Saugerties, Phillips Road",42.06,-74.03,"WGS84",1000,,,3,"Picoides pubescens","species",3,,
1693,"AMNH","2009-06-13",2009,6,13,2009,6,13,"2009-06-13",3,"United States","US","New York","Ulster","Saugerties, Phillips Road",42.06,-74.03,"WGS84",1000,,,3,"Picoides pubescens","species",3,,
1694,"AMNH","2009-07-12",2009,7,12,2009,7,12,"2009-07-12",3,"United States","US","New York","Sullivan","Parksville, Cooley Road",41.89,-74.68,"WGS84",1000,,,3,"Picoides villosus","species",3,,
1695,"AMNH","2009-05-29",2009,5,29,2009,5,29,"2009-05-29",3,"United States","US","New York","Ulster","Saugerties, George Sickle Road",42.06,-74.02,"WGS84",1000,,,3,"Myiarchus crinitus","species",3,,
1696,"AMNH","2009-05-29",2009,5,29,2009,5,29,"2009-05-29",3,"United States","US","New York","Ulster","Saugerties, George Sickle Road",42.06,-74.02,"WGS84",1000,,,3,"Vireo solitarius","species",3,,
1697,"AMNH","2009-07-12",2009,7,12,2009,7,12,"2009-07-12",3,"United States","US","New York","Sullivan","Parksville, Cooley Road",41.89,-74.68,"WGS84",1000,,,3,"Vireo solitarius","species",3,,
1698,"AMNH","2009-07-12",2009,7,12,2009,7,12,"2009-07-12",3,"United States","US","New York","Sullivan","Parksville, Cooley Road",41.89,-74.68,"WGS84",1000,,,3,"Vireo solitarius","species",3,,
1699,"AMNH","2009-05-30",2009,5,30,2009,5,30,"2009-05-30",3,"United States","US","New York","Ulster","Woodstock, Woodstock Mountains, end of Reynold's Lane",42.06,-74.15,"WGS84",2000,,,3,"Vireo olivaceus","species",3,,
1700,"AMNH","2009-05-30",2009,5,30,2009,5,30,"2009-05-30",3,"United States","US","New York","Ulster","Woodstock, Woodstock Mountains, end of Reynold's Lane",42.06,-74.15,"WGS84",2000,,,3,"Vireo olivaceus","species",3,,
1701,"AMNH","2009-07-11",2009,7,11,2009,7,11,"2009-07-11",3,"United States","US","New York","Sullivan","Parksville, Cooley Road",41.89,-74.68,"WGS84",1000,,,3,"Regulus satrapa","species",3,,
1702,"AMNH","2009-07-11",2009,7,11,2009,7,11,"2009-07-11",3,"United States","US","New York","Sullivan","Parksville, Cooley Road",41.89,-74.68,"WGS84",1000,,,3,"Regulus satrapa","species",3,,
1703,"AMNH","2009-07-11",2009,7,11,2009,7,11,"2009-07-11",3,"United States","US","New York","Sullivan","Parksville, Cooley Road",41.89,-74.68,"WGS84",1000,,,3,"Regulus satrapa","species",3,,
1704,"AMNH","2009-07-11",2009,7,11,2009,7,11,"2009-07-11",3,"United States","US","New York","Sullivan","Parksville, Cooley Road",41.89,-74.68,"WGS84",1000,,,3,"Regulus satrapa","species",3,,
1705,"AMNH","2009-05-29",2009,5,29,2009,5,29,"2009-05-29",3,"United States","US","New York","Ulster","Saugerties, George Sickle Road",42.06,-74.02,"WGS84",1000,,,3,"Polioptila caerulea","species",3,,
1706,"AMNH","2009-07-12",2009,7,12,2009,7,12,"2009-07-12",3,"United States","US","New York","Sullivan","Parksville, Cooley Road",41.89,-74.68,"WGS84",1000,,,3,"Sitta canadensis","species",3,,
1707,"AMNH","2009-05-29",2009,5,29,2009,5,29,"2009-05-29",3,"United States","US","New York","Ulster","Saugerties, George Sickle Road",42.06,-74.02,"WGS84",1000,,,3,"Certhia americana","species",3,,
1708,"AMNH","2009-07-12",2009,7,12,2009,7,12,"2009-07-12",3,"United States","US","New York","Sullivan","Parksville, Cooley Road",41.89,-74.68,"WGS84",1000,,,3,"Dendroica fusca","species",3,,
1709,"AMNH","2009-07-11",2009,7,11,2009,7,11,"2009-07-11",3,"United States","US","New York","Sullivan","Parksville, Cooley Road",41.89,-74.68,"WGS84",1000,,,3,"Dendroica coronata","species",3,,
1710,"AMNH","2009-07-11",2009,7,11,2009,7,11,"2009-07-11",3,"United States","US","New York","Sullivan","Parksville, Cooley Road",41.89,-74.68,"WGS84",1000,,,3,"Dendroica coronata","species",3,,
1711,"AMNH","2009-05-29",2009,5,29,2009,5,29,"2009-05-29",3,"United States","US","New York","Ulster","Saugerties, George Sickle Road",42.06,-74.02,"WGS84",1000,,,3,"Dendroica virens","species",3,,
1712,"AMNH","2009-05-30",2009,5,30,2009,5,30,"2009-05-30",3,"United States","US","New York","Ulster","Woodstock, Woodstock Mountains, end of Reynold's Lane",42.06,-74.15,"WGS84",2000,,,3,"Mniotilta varia","species",3,,
1713,"AMNH","2009-05-30",2009,5,30,2009,5,30,"2009-05-30",3,"United States","US","New York","Ulster","Woodstock, Woodstock Mountains, end of Reynold's Lane",42.06,-74.15,"WGS84",2000,,,3,"Setophaga ruticilla","species",3,,
1714,"AMNH","2009-05-29",2009,5,29,2009,5,29,"2009-05-29",3,"United States","US","New York","Ulster","Saugerties, Phillips Road",42.06,-74.03,"WGS84",1000,,,3,"Seiurus aurocapilla","species",2,,
1715,"AMNH","2009-05-29",2009,5,29,2009,5,29,"2009-05-29",3,"United States","US","New York","Ulster","Saugerties, Phillips Road",42.06,-74.03,"WGS84",1000,,,3,"Seiurus aurocapilla","species",2,,
1716,"AMNH","2009-05-30",2009,5,30,2009,5,30,"2009-05-30",3,"United States","US","New York","Ulster","Woodstock, Woodstock Mountains, end of Reynold's Lane",42.06,-74.15,"WGS84",2000,,,3,"Seiurus aurocapilla","species",2,,
1717,"AMNH","2009-05-29",2009,5,29,2009,5,29,"2009-05-29",3,"United States","US","New York","Ulster","Saugerties, George Sickle Road",42.06,-74.02,"WGS84",1000,,,3,"Piranga olivacea","species",3,,
1718,"AMNH","2009-05-30",2009,5,30,2009,5,30,"2009-05-30",3,"United States","US","New York","Ulster","Woodstock, Woodstock Mountains, end of Reynold's Lane",42.06,-74.15,"WGS84",2000,,,3,"Piranga olivacea","species",3,,
1719,"AMNH","2009-05-30",2009,5,30,2009,5,30,"2009-05-30",3,"United States","US","New York","Ulster","Woodstock, Woodstock Mountains, end of Reynold's Lane",42.06,-74.15,"WGS84",2000,,,3,"Piranga olivacea","species",3,,
1720,"AMNH","2010-10-27",2010,10,27,2010,10,27,"Rec'd by Western Australian Museum -� Albany 27 Oct 2010",3,"Australia","AU","Western Australia",,"Denmark, William Bay Area",-34.96,117.35,"WGS84",10000,,,3,"Chrysococcyx lucidus","subspecies",3,,
1721,"AMNH","2010-06-28",2010,6,28,2010,6,28,"Rec'd by Western Australian Museum -� Albany 28 Jun 2010",3,"Australia","AU","Western Australia",,"Albany, Great Southern TAFE",-34.99,117.86,"WGS84",10000,,,3,"Tyto alba","subspecies",3,,
1722,"AMNH","2002-04-11",2002,4,11,2002,4,11,"2002-04-11",3,"Australia","AU","Western Australia",,"Bremer Bay, Hunter River",-34.39,119.37,"WGS84",10000,,,3,"Stipiturus malachurus","subspecies",3,,
1723,"AMNH","2010-08-24",2010,8,24,2010,8,24,"2010-08-24",3,"Australia","AU","Western Australia",,"Perth, Caversham, Benara Rd.",-31.87,115.96,"WGS84",10000,,,3,"Grallina cyanoleuca","subspecies",3,,
1724,"AMNH","2009-09-18",2009,9,18,2009,9,18,"Rec'd by Western Australian Museum -� Albany 18 Sep 2009",3,"Australia","AU","Western Australia",,"Albany, near Moreton Bay Fig Tree",-35.02,117.88,"WGS84",10000,,,3,"Corvus coronoides","subspecies",3,,
1725,"AMNH","2010-03-29",2010,3,29,2010,3,29,"2010-03-29",3,"United States","US","New York","Ulster","Saugerties, Saxton Flats",42.14,-74.00,"WGS84",500,,,3,"Branta canadensis","species",3,,
1726,"AMNH","2010-08-29",2010,8,29,2010,8,29,"2010-08-29",3,"United States","US","New York","Ulster","Saugerties, Phillips Road",42.06,-74.03,"WGS84",1000,,,3,"Buteo lineatus","species",3,,
1727,"AMNH","2010-06-15",2010,6,15,2010,6,15,"2010-06-15",3,"United States","US","New York","Franklin","Santa Clara, Santa Clara Tract, Madawaska Flow",44.52,-74.37,"WGS84",3000,,,3,"Strix varia","species",3,,
1728,"AMNH","2010-06-26",2010,6,26,2010,6,26,"2010-06-26",3,"United States","US","New York","Suffolk","1.5 miles south of Rocky Point",40.93,-72.93,"WGS84",1500,,,3,"Coccyzus americanus","species",3,,
1729,"AMNH","2010-06-11",2010,6,11,2010,6,11,"2010-06-11",3,"United States","US","New York","Franklin","Santa Clara, Santa Clara Tract, Madawaska Flow",44.52,-74.37,"WGS84",3000,,,3,"Sphyrapicus varius","species",3,,
1730,"AMNH","2010-06-16",2010,6,16,2010,6,16,"2010-06-16",3,"United States","US","New York","Franklin","Santa Clara, Santa Clara Tract, Madawaska Flow",44.52,-74.37,"WGS84",3000,,,3,"Sphyrapicus varius","species",3,,
1731,"AMNH","2010-07-11",2010,7,11,2010,7,11,"2010-07-11",3,"United States","US","New York","Suffolk","1.5 miles south of Rocky Point",40.93,-72.93,"WGS84",1500,,,3,"Picoides pubescens","species",3,,
1732,"AMNH","2010-06-10",2010,6,10,2010,6,10,"2010-06-10",3,"United States","US","New York","Franklin","Santa Clara, Santa Clara Tract, Madawaska Flow",44.52,-74.37,"WGS84",3000,,,3,"Colaptes auratus","species",3,,
1733,"AMNH","2010-06-15",2010,6,15,2010,6,15,"2010-06-15",3,"United States","US","New York","Franklin","Santa Clara, Santa Clara Tract, Madawaska Flow",44.52,-74.37,"WGS84",3000,,,3,"Empidonax flaviventris","species",3,,
1734,"AMNH","2010-06-16",2010,6,16,2010,6,16,"2010-06-16",3,"United States","US","New York","Franklin","Santa Clara, Santa Clara Tract, Madawaska Flow",44.52,-74.37,"WGS84",3000,,,3,"Empidonax flaviventris","species",3,,
1735,"AMNH","2010-06-16",2010,6,16,2010,6,16,"2010-06-16",3,"United States","US","New York","Franklin","Santa Clara, Santa Clara Tract, Madawaska Flow",44.52,-74.37,"WGS84",3000,,,3,"Empidonax flaviventris","species",3,,
1736,"AMNH","2010-06-18",2010,6,18,2010,6,18,"2010-06-18",3,"United States","US","New York","Franklin","Santa Clara, Santa Clara Tract, Madawaska Flow",44.52,-74.37,"WGS84",3000,,,3,"Empidonax flaviventris","species",3,,
1737,"AMNH","2010-06-10",2010,6,10,2010,6,10,"2010-06-10",3,"United States","US","New York","Franklin","Santa Clara, Santa Clara Tract, Madawaska Flow",44.52,-74.37,"WGS84",3000,,,3,"Empidonax minimus","species",3,,
1738,"AMNH","2010-06-11",2010,6,11,2010,6,11,"2010-06-11",3,"United States","US","New York","Franklin","Santa Clara, Santa Clara Tract, Madawaska Flow",44.52,-74.37,"WGS84",3000,,,3,"Empidonax minimus","species",3,,
1739,"AMNH","2010-06-17",2010,6,17,2010,6,17,"2010-06-17",3,"United States","US","New York","Franklin","Santa Clara, Santa Clara Tract, Madawaska Flow",44.52,-74.37,"WGS84",3000,,,3,"Vireo solitarius","species",3,,
1740,"AMNH","2010-06-17",2010,6,17,2010,6,17,"2010-06-17",3,"United States","US","New York","Franklin","Santa Clara, Santa Clara Tract, Madawaska Flow",44.52,-74.37,"WGS84",3000,,,3,"Vireo solitarius","species",3,,
1741,"AMNH","2010-06-14",2010,6,14,2010,6,14,"2010-06-14",3,"United States","US","New York","Franklin","Santa Clara, Santa Clara Tract, Madawaska Flow",44.52,-74.37,"WGS84",3000,,,3,"Vireo olivaceus","species",3,,
1742,"AMNH","2010-06-10",2010,6,10,2010,6,10,"2010-06-10",3,"United States","US","New York","Franklin","Santa Clara, Santa Clara Tract, Madawaska Flow",44.52,-74.37,"WGS84",3000,,,3,"Cyanocitta cristata","species",3,,
1743,"AMNH","2010-06-14",2010,6,14,2010,6,14,"2010-06-14",3,"United States","US","New York","Franklin","Santa Clara, Santa Clara Tract, Madawaska Flow",44.52,-74.37,"WGS84",3000,,,3,"Cyanocitta cristata","species",3,,
1744,"AMNH","2010-06-14",2010,6,14,2010,6,14,"2010-06-14",3,"United States","US","New York","Franklin","Santa Clara, Santa Clara Tract, Madawaska Flow",44.52,-74.37,"WGS84",3000,,,3,"Cyanocitta cristata","species",3,,
1745,"AMNH","2010-06-16",2010,6,16,2010,6,16,"2010-06-16",3,"United States","US","New York","Franklin","Santa Clara, Santa Clara Tract, Madawaska Flow",44.52,-74.37,"WGS84",3000,,,3,"Cyanocitta cristata","species",3,,
1746,"AMNH","2010-06-18",2010,6,18,2010,6,18,"2010-06-18",3,"United States","US","New York","Franklin","Santa Clara, Santa Clara Tract, Madawaska Flow",44.52,-74.37,"WGS84",3000,,,3,"Cyanocitta cristata","species",3,,
1747,"AMNH","2010-06-11",2010,6,11,2010,6,11,"2010-06-11",3,"United States","US","New York","Franklin","Santa Clara, Santa Clara Tract, Madawaska Flow",44.52,-74.37,"WGS84",3000,,,3,"Parus atricapillus","species",3,,
1748,"AMNH","2010-06-17",2010,6,17,2010,6,17,"2010-06-17",3,"United States","US","New York","Franklin","Santa Clara, Santa Clara Tract, Madawaska Flow",44.52,-74.37,"WGS84",3000,,,3,"Parus atricapillus","species",3,,
1749,"AMNH","2010-06-17",2010,6,17,2010,6,17,"2010-06-17",3,"United States","US","New York","Franklin","Santa Clara, Santa Clara Tract, Madawaska Flow",44.52,-74.37,"WGS84",3000,,,3,"Parus atricapillus","species",3,,
1750,"AMNH","2010-06-16",2010,6,16,2010,6,16,"2010-06-16",3,"United States","US","New York","Franklin","Santa Clara, Santa Clara Tract, Madawaska Flow",44.52,-74.37,"WGS84",3000,,,3,"Parus hudsonicus","species",3,,
1751,"AMNH","2010-06-16",2010,6,16,2010,6,16,"2010-06-16",3,"United States","US","New York","Franklin","Santa Clara, Santa Clara Tract, Madawaska Flow",44.52,-74.37,"WGS84",3000,,,3,"Parus hudsonicus","species",3,,
1752,"AMNH","2010-06-17",2010,6,17,2010,6,17,"2010-06-17",3,"United States","US","New York","Franklin","Santa Clara, Santa Clara Tract, Madawaska Flow",44.52,-74.37,"WGS84",3000,,,3,"Parus hudsonicus","species",3,,
1753,"AMNH","2010-06-17",2010,6,17,2010,6,17,"2010-06-17",3,"United States","US","New York","Franklin","Santa Clara, Santa Clara Tract, Madawaska Flow",44.52,-74.37,"WGS84",3000,,,3,"Parus hudsonicus","species",3,,
1754,"AMNH","2010-06-17",2010,6,17,2010,6,17,"2010-06-17",3,"United States","US","New York","Franklin","Santa Clara, Santa Clara Tract, Madawaska Flow",44.52,-74.37,"WGS84",3000,,,3,"Parus hudsonicus","species",3,,
1755,"AMNH","2010-06-17",2010,6,17,2010,6,17,"2010-06-17",3,"United States","US","New York","Franklin","Santa Clara, Santa Clara Tract, Madawaska Flow",44.52,-74.37,"WGS84",3000,,,3,"Parus hudsonicus","species",3,,
1756,"AMNH","2010-06-18",2010,6,18,2010,6,18,"2010-06-18",3,"United States","US","New York","Franklin","Santa Clara, Santa Clara Tract, Madawaska Flow",44.52,-74.37,"WGS84",3000,,,3,"Parus hudsonicus","species",3,,
1757,"AMNH","2010-06-18",2010,6,18,2010,6,18,"2010-06-18",3,"United States","US","New York","Franklin","Santa Clara, Santa Clara Tract, Madawaska Flow",44.52,-74.37,"WGS84",3000,,,3,"Parus hudsonicus","species",3,,
1758,"AMNH","2010-06-16",2010,6,16,2010,6,16,"2010-06-16",3,"United States","US","New York","Franklin","Santa Clara, Santa Clara Tract, Madawaska Flow",44.52,-74.37,"WGS84",3000,,,3,"Sitta canadensis","species",3,,
1759,"AMNH","2010-06-17",2010,6,17,2010,6,17,"2010-06-17",3,"United States","US","New York","Franklin","Santa Clara, Santa Clara Tract, Madawaska Flow",44.52,-74.37,"WGS84",3000,,,3,"Sitta canadensis","species",3,,
1760,"AMNH","2010-06-17",2010,6,17,2010,6,17,"2010-06-17",3,"United States","US","New York","Franklin","Santa Clara, Santa Clara Tract, Madawaska Flow",44.52,-74.37,"WGS84",3000,,,3,"Sitta canadensis","species",3,,
1761,"AMNH","2010-06-18",2010,6,18,2010,6,18,"2010-06-18",3,"United States","US","New York","Franklin","Santa Clara, Santa Clara Tract, Madawaska Flow",44.52,-74.37,"WGS84",3000,,,3,"Regulus satrapa","species",3,,
1762,"AMNH","2010-06-15",2010,6,15,2010,6,15,"2010-06-15",3,"United States","US","New York","Franklin","Santa Clara, Santa Clara Tract, Madawaska Flow",44.52,-74.37,"WGS84",3000,,,3,"Catharus guttatus","species",3,,
1763,"AMNH","2010-07-11",2010,7,11,2010,7,11,"2010-07-11",3,"United States","US","New York","Suffolk","1.5 miles south of Rocky Point",40.93,-72.93,"WGS84",1500,,,3,"Dumetella carolinensis","species",3,,
1764,"AMNH","2010-06-09",2010,6,9,2010,6,9,"2010-06-09",3,"United States","US","New York","Franklin","Santa Clara, Santa Clara Tract, Madawaska Flow",44.52,-74.37,"WGS84",3000,,,3,"Dendroica magnolia","species",3,,
1765,"AMNH","2010-06-10",2010,6,10,2010,6,10,"2010-06-10",3,"United States","US","New York","Franklin","Santa Clara, Santa Clara Tract, Madawaska Flow",44.52,-74.37,"WGS84",3000,,,3,"Dendroica coronata","species",3,,
1766,"AMNH","2010-06-15",2010,6,15,2010,6,15,"2010-06-15",3,"United States","US","New York","Franklin","Santa Clara, Santa Clara Tract, Madawaska Flow",44.52,-74.37,"WGS84",3000,,,3,"Dendroica coronata","species",3,,
1767,"AMNH","2010-06-14",2010,6,14,2010,6,14,"2010-06-14",3,"United States","US","New York","Franklin","Santa Clara, Santa Clara Tract, Madawaska Flow",44.52,-74.37,"WGS84",3000,,,3,"Dendroica fusca","species",3,,
1768,"AMNH","2010-06-14",2010,6,14,2010,6,14,"2010-06-14",3,"United States","US","New York","Franklin","Santa Clara, Santa Clara Tract, Madawaska Flow",44.52,-74.37,"WGS84",3000,,,3,"Dendroica fusca","species",3,,
1769,"AMNH","2010-07-11",2010,7,11,2010,7,11,"2010-07-11",3,"United States","US","New York","Suffolk","1.5 miles south of Rocky Point",40.93,-72.93,"WGS84",1500,,,3,"Dendroica pinus","species",3,,
1770,"AMNH","2010-06-26",2010,6,26,2010,6,26,"2010-06-26",3,"United States","US","New York","Suffolk","1.5 miles south of Rocky Point",40.93,-72.93,"WGS84",1500,,,3,"Pipilo erythrophthalmus","species",3,,
1771,"AMNH","2010-06-26",2010,6,26,2010,6,26,"2010-06-26",3,"United States","US","New York","Suffolk","1.5 miles south of Rocky Point",40.93,-72.93,"WGS84",1500,,,3,"Pipilo erythrophthalmus","species",3,,
1772,"AMNH","2010-07-11",2010,7,11,2010,7,11,"2010-07-11",3,"United States","US","New York","Suffolk","1.5 miles south of Rocky Point",40.93,-72.93,"WGS84",1500,,,3,"Pipilo erythrophthalmus","species",3,,
1773,"AMNH","2010-07-11",2010,7,11,2010,7,11,"2010-07-11",3,"United States","US","New York","Suffolk","1.5 miles south of Rocky Point",40.93,-72.93,"WGS84",1500,,,3,"Pipilo erythrophthalmus","species",3,,
1774,"AMNH","2010-06-15",2010,6,15,2010,6,15,"2010-06-15",3,"United States","US","New York","Franklin","Santa Clara, Santa Clara Tract, Madawaska Flow",44.52,-74.37,"WGS84",3000,,,3,"Spizella passerina","species",3,,
1775,"AMNH","2010-06-10",2010,6,10,2010,6,10,"2010-06-10",3,"United States","US","New York","Franklin","Santa Clara, Santa Clara Tract, Madawaska Flow",44.52,-74.37,"WGS84",3000,,,3,"Melospiza melodia","species",3,,
1776,"AMNH","2010-06-10",2010,6,10,2010,6,10,"2010-06-10",3,"United States","US","New York","Franklin","Santa Clara, Santa Clara Tract, Madawaska Flow",44.52,-74.37,"WGS84",3000,,,3,"Melospiza melodia","species",3,,
1777,"AMNH","2010-06-11",2010,6,11,2010,6,11,"2010-06-11",3,"United States","US","New York","Franklin","Santa Clara, Santa Clara Tract, Madawaska Flow",44.52,-74.37,"WGS84",3000,,,3,"Melospiza georgiana","species",3,,
1778,"AMNH","2010-06-08",2010,6,8,2010,6,8,"2010-06-08",3,"United States","US","New York","St. Lawrence","Gale, Massawepie Mire",44.26,-74.64,"WGS84",2500,,,3,"Zonotrichia albicollis","species",3,,
1779,"AMNH","2010-03-27",2010,3,27,2010,3,27,"2010-03-27",3,"United States","US","New York","Ulster","Bill Parr Farm, approx. 2 km W of Saugerties",42.07,-73.98,"WGS84",200,,,3,"Agelaius phoeniceus","species",3,,
1780,"AMNH","2010-03-28",2010,3,28,2010,3,28,"2010-03-28",3,"United States","US","New York","Ulster","Bill Parr Farm, approx. 2 km W of Saugerties",42.07,-73.98,"WGS84",200,,,3,"Agelaius phoeniceus","species",3,,
1781,"AMNH","2010-06-07",2010,6,7,2010,6,7,"2010-06-07",3,"United States","US","New York","Ulster","Saugerties, Phillips Road",42.06,-74.03,"WGS84",1000,,,3,"Molothrus ater","species",3,,
1782,"AMNH","2010-06-07",2010,6,7,2010,6,7,"2010-06-07",3,"United States","US","New York","Ulster","Saugerties, Phillips Road",42.06,-74.03,"WGS84",1000,,,3,"Molothrus ater","species",3,,
1783,"AMNH","2010-07-11",2010,7,11,2010,7,11,"2010-07-11",3,"United States","US","New York","Suffolk","1.5 miles south of Rocky Point",40.93,-72.93,"WGS84",1500,,,3,"Icterus galbula","species",3,,
1784,"AMNH","2009-08-08",2009,8,8,2009,8,8,"2009-08-08",3,"United States","US","New York","Ulster","Saugerties, Phillips Road",42.06,-74.03,"WGS84",1000,,,3,"Melanerpes carolinus","species",3,,
1785,"AMNH","2009-04-10",2009,4,10,2009,4,10,"2009-04-10",3,"United States","US","New York","Ulster","Saugerties, Phillips Road",42.06,-74.03,"WGS84",1000,,,3,"Parus atricapillus","species",3,,
1786,"AMNH","2009-04-11",2009,4,11,2009,4,11,"2009-04-11",3,"United States","US","New York","Ulster","Saugerties, George Sickle Road",42.06,-74.02,"WGS84",1000,,,3,"Parus atricapillus","species",3,,
1787,"AMNH","2010-06-10",2010,6,10,2010,6,10,"2010-06-10",3,"United States","US","New York","Franklin","Santa Clara, Santa Clara Tract, Madawaska Flow",44.52,-74.37,"WGS84",3000,,,3,"Melospiza georgiana","species",3,,
1788,"AMNH","2010-06-15",2010,6,15,2010,6,15,"2010-06-15",3,"United States","US","New York","Franklin","Santa Clara, Santa Clara Tract, Madawaska Flow",44.52,-74.37,"WGS84",3000,,,3,"Melospiza lincolnii","species",3,,
1789,"AMNH","2011-05-27",2011,5,27,2011,5,27,"2011-05-27",3,"United States","US","New York","Suffolk","1 mile west and 2 miles north of Manorville",40.88,-72.83,"WGS84",1610,,,3,"Myiarchus crinitus","species",3,,
1790,"AMNH","2011-05-27",2011,5,27,2011,5,27,"2011-05-27",3,"United States","US","New York","Suffolk","1 mile west and 2 miles north of Manorville",40.88,-72.83,"WGS84",1610,,,3,"Myiarchus crinitus","species",3,,
1791,"AMNH","2011-05-28",2011,5,28,2011,5,28,"2011-05-28",3,"United States","US","New York","Suffolk","1 mile west and 2 miles north of Manorville",40.88,-72.83,"WGS84",1610,,,3,"Myiarchus crinitus","species",3,,
1792,"AMNH","2011-05-25",2011,5,25,2011,5,25,"2011-05-25",3,"United States","US","New York","Suffolk","1 mile west and 2 miles north of Manorville",40.88,-72.83,"WGS84",1610,,,3,"Bombycilla cedrorum","species",3,,
1793,"AMNH","2011-05-26",2011,5,26,2011,5,26,"2011-05-26",3,"United States","US","New York","Suffolk","1 mile west and 2 miles north of Manorville",40.88,-72.83,"WGS84",1610,,,3,"Parus atricapillus","species",3,,
1794,"AMNH","2011-05-26",2011,5,26,2011,5,26,"2011-05-26",3,"United States","US","New York","Suffolk","1 mile west and 2 miles north of Manorville",40.88,-72.83,"WGS84",1610,,,3,"Parus atricapillus","species",3,,
1795,"AMNH","2011-05-26",2011,5,26,2011,5,26,"2011-05-26",3,"United States","US","New York","Suffolk","1 mile west and 2 miles north of Manorville",40.88,-72.83,"WGS84",1610,,,3,"Polioptila caerulea","species",3,,
1796,"AMNH","2011-05-25",2011,5,25,2011,5,25,"2011-05-25",3,"United States","US","New York","Suffolk","1 mile west and 2 miles north of Manorville",40.88,-72.83,"WGS84",1610,,,3,"Dumetella carolinensis","species",3,,
1797,"AMNH","2011-05-27",2011,5,27,2011,5,27,"2011-05-27",3,"United States","US","New York","Suffolk","1 mile west and 2 miles north of Manorville",40.88,-72.83,"WGS84",1610,,,3,"Dumetella carolinensis","species",3,,
1798,"AMNH","2011-05-27",2011,5,27,2011,5,27,"2011-05-27",3,"United States","US","New York","Suffolk","1 mile west and 2 miles north of Manorville",40.88,-72.83,"WGS84",1610,,,3,"Dumetella carolinensis","species",3,,
1799,"AMNH","2011-05-26",2011,5,26,2011,5,26,"2011-05-26",3,"United States","US","New York","Suffolk","1 mile west and 2 miles north of Manorville",40.88,-72.83,"WGS84",1610,,,3,"Turdus migratorius","species",3,,
1800,"AMNH","2011-05-26",2011,5,26,2011,5,26,"2011-05-26",3,"United States","US","New York","Suffolk","1 mile west and 2 miles north of Manorville",40.88,-72.83,"WGS84",1610,,,3,"Dendroica pinus","species",3,,
1801,"AMNH","2011-05-26",2011,5,26,2011,5,26,"2011-05-26",3,"United States","US","New York","Suffolk","1 mile west and 2 miles north of Manorville",40.88,-72.83,"WGS84",1610,,,3,"Dendroica pinus","species",3,,
1802,"AMNH","2011-05-26",2011,5,26,2011,5,26,"2011-05-26",3,"United States","US","New York","Suffolk","1 mile west and 2 miles north of Manorville",40.88,-72.83,"WGS84",1610,,,3,"Dendroica pinus","species",3,,
1803,"AMNH","2011-05-27",2011,5,27,2011,5,27,"2011-05-27",3,"United States","US","New York","Suffolk","1 mile west and 2 miles north of Manorville",40.88,-72.83,"WGS84",1610,,,3,"Dendroica pinus","species",3,,
1804,"AMNH","2011-05-28",2011,5,28,2011,5,28,"2011-05-28",3,"United States","US","New York","Suffolk","1 mile west and 2 miles north of Manorville",40.88,-72.83,"WGS84",1610,,,3,"Dendroica pinus","species",3,,
1805,"AMNH","2011-05-28",2011,5,28,2011,5,28,"2011-05-28",3,"United States","US","New York","Suffolk","1 mile west and 2 miles north of Manorville",40.88,-72.83,"WGS84",1610,,,3,"Seiurus aurocapilla","species",2,,
1806,"AMNH","2011-05-28",2011,5,28,2011,5,28,"2011-05-28",3,"United States","US","New York","Suffolk","1 mile west and 2 miles north of Manorville",40.88,-72.83,"WGS84",1610,,,3,"Geothlypis trichas","species",3,,
1807,"AMNH","2011-05-27",2011,5,27,2011,5,27,"2011-05-27",3,"United States","US","New York","Suffolk","1 mile west and 2 miles north of Manorville",40.88,-72.83,"WGS84",1610,,,3,"Agelaius phoeniceus","species",3,,
1808,"AMNH","2011-05-26",2011,5,26,2011,5,26,"2011-05-26",3,"United States","US","New York","Suffolk","1 mile west and 2 miles north of Manorville",40.88,-72.83,"WGS84",1610,,,3,"Spizella passerina","species",3,,
1809,"AMNH","2011-05-26",2011,5,26,2011,5,26,"2011-05-26",3,"United States","US","New York","Suffolk","1 mile west and 2 miles north of Manorville",40.88,-72.83,"WGS84",1610,,,3,"Pipilo erythrophthalmus","species",3,,
1810,"AMNH","2011-05-26",2011,5,26,2011,5,26,"2011-05-26",3,"United States","US","New York","Suffolk","1 mile west and 2 miles north of Manorville",40.88,-72.83,"WGS84",1610,,,3,"Pipilo erythrophthalmus","species",3,,
1811,"AMNH","2011-05-26",2011,5,26,2011,5,26,"2011-05-26",3,"United States","US","New York","Suffolk","1 mile west and 2 miles north of Manorville",40.88,-72.83,"WGS84",1610,,,3,"Pipilo erythrophthalmus","species",3,,
1812,"AMNH","2011-05-27",2011,5,27,2011,5,27,"2011-05-27",3,"United States","US","New York","Suffolk","1 mile west and 2 miles north of Manorville",40.88,-72.83,"WGS84",1610,,,3,"Pipilo erythrophthalmus","species",3,,
1813,"AMNH","2011-05-28",2011,5,28,2011,5,28,"2011-05-28",3,"United States","US","New York","Suffolk","1 mile west and 2 miles north of Manorville",40.88,-72.83,"WGS84",1610,,,3,"Pipilo erythrophthalmus","species",3,,
1814,"AMNH","2011-05-27",2011,5,27,2011,5,27,"2011-05-27",3,"United States","US","New York","Suffolk","1 mile west and 2 miles north of Manorville",40.88,-72.83,"WGS84",1610,,,3,"Piranga olivacea","species",3,,
1815,"AMNH","2011-05-27",2011,5,27,2011,5,27,"2011-05-27",3,"United States","US","New York","Suffolk","1 mile west and 2 miles north of Manorville",40.88,-72.83,"WGS84",1610,,,3,"Piranga olivacea","species",3,,
1816,"AMNH","2011-05-30",2011,5,30,2011,5,30,"2011-05-30",3,"United States","US","New York","Suffolk","1.5 miles south of Rocky Point",40.93,-72.93,"WGS84",1500,,,3,"Myiarchus crinitus","species",3,,
1817,"AMNH","2011-05-29",2011,5,29,2011,5,29,"2011-05-29",3,"United States","US","New York","Suffolk","1.5 miles south of Rocky Point",40.93,-72.93,"WGS84",1500,,,3,"Cyanocitta cristata","species",3,,
1818,"AMNH","2011-05-31",2011,5,31,2011,5,31,"2011-05-31",3,"United States","US","New York","Suffolk","1.5 miles south of Rocky Point",40.93,-72.93,"WGS84",1500,,,3,"Cyanocitta cristata","species",3,,
1819,"AMNH","2011-05-31",2011,5,31,2011,5,31,"2011-05-31",3,"United States","US","New York","Suffolk","1.5 miles south of Rocky Point",40.93,-72.93,"WGS84",1500,,,3,"Tachycineta bicolor","species",3,,
1820,"AMNH","2011-05-31",2011,5,31,2011,5,31,"2011-05-31",3,"United States","US","New York","Suffolk","1.5 miles south of Rocky Point",40.93,-72.93,"WGS84",1500,,,3,"Toxostoma rufum","species",3,,
1821,"AMNH","2011-05-30",2011,5,30,2011,5,30,"2011-05-30",3,"United States","US","New York","Suffolk","1.5 miles south of Rocky Point",40.93,-72.93,"WGS84",1500,,,3,"Sialia sialis","species",3,,
1822,"AMNH","2011-05-30",2011,5,30,2011,5,30,"2011-05-30",3,"United States","US","New York","Suffolk","1.5 miles south of Rocky Point",40.93,-72.93,"WGS84",1500,,,3,"Dendroica discolor","species",3,,
1823,"AMNH","2011-05-29",2011,5,29,2011,5,29,"2011-05-29",3,"United States","US","New York","Suffolk","1.5 miles south of Rocky Point",40.93,-72.93,"WGS84",1500,,,3,"Dendroica pinus","species",3,,
1824,"AMNH","2011-05-29",2011,5,29,2011,5,29,"2011-05-29",3,"United States","US","New York","Suffolk","1.5 miles south of Rocky Point",40.93,-72.93,"WGS84",1500,,,3,"Dendroica pinus","species",3,,
1825,"AMNH","2011-05-29",2011,5,29,2011,5,29,"2011-05-29",3,"United States","US","New York","Suffolk","1.5 miles south of Rocky Point",40.93,-72.93,"WGS84",1500,,,3,"Dendroica pinus","species",3,,
1826,"AMNH","2011-05-29",2011,5,29,2011,5,29,"2011-05-29",3,"United States","US","New York","Suffolk","1.5 miles south of Rocky Point",40.93,-72.93,"WGS84",1500,,,3,"Seiurus aurocapilla","species",2,,
1827,"AMNH","2011-05-31",2011,5,31,2011,5,31,"2011-05-31",3,"United States","US","New York","Suffolk","1.5 miles south of Rocky Point",40.93,-72.93,"WGS84",1500,,,3,"Seiurus aurocapilla","species",2,,
1828,"AMNH","2011-05-31",2011,5,31,2011,5,31,"2011-05-31",3,"United States","US","New York","Suffolk","1.5 miles south of Rocky Point",40.93,-72.93,"WGS84",1500,,,3,"Icterus galbula","species",3,,
1829,"AMNH","2011-05-31",2011,5,31,2011,5,31,"2011-05-31",3,"United States","US","New York","Suffolk","1.5 miles south of Rocky Point",40.93,-72.93,"WGS84",1500,,,3,"Spizella pusilla","species",3,,
1830,"AMNH","2011-05-29",2011,5,29,2011,5,29,"2011-05-29",3,"United States","US","New York","Suffolk","1.5 miles south of Rocky Point",40.93,-72.93,"WGS84",1500,,,3,"Pipilo erythrophthalmus","species",3,,
1831,"AMNH","2011-05-29",2011,5,29,2011,5,29,"2011-05-29",3,"United States","US","New York","Suffolk","1.5 miles south of Rocky Point",40.93,-72.93,"WGS84",1500,,,3,"Pipilo erythrophthalmus","species",3,,
1832,"AMNH","2011-05-30",2011,5,30,2011,5,30,"2011-05-30",3,"United States","US","New York","Suffolk","1.5 miles south of Rocky Point",40.93,-72.93,"WGS84",1500,,,3,"Pipilo erythrophthalmus","species",3,,
1833,"AMNH","2011-04-22",2011,4,22,2011,4,22,"2011-04-22",3,"United States","US","New York","Ulster","Saugerties, Phillips Road",42.06,-74.03,"WGS84",1000,,,3,"Picoides pubescens","species",3,,
1834,"AMNH","2011-11-26",2011,11,26,2011,11,26,"2011-11-26",3,"United States","US","New York","Ulster","Saugerties, Phillips Road",42.06,-74.03,"WGS84",1000,,,3,"Picoides pubescens","species",3,,
1835,"AMNH","2011-06-06",2011,6,6,2011,6,6,"2011-06-06",3,"United States","US","New York","Franklin","Santa Clara, Santa Clara Tract, Madawaska Flow",44.52,-74.37,"WGS84",3000,,,3,"Sphyrapicus varius","species",3,,
1836,"AMNH","2011-06-11",2011,6,11,2011,6,11,"2011-06-11",3,"United States","US","New York","Franklin","Santa Clara, Santa Clara Tract, Madawaska Flow",44.52,-74.37,"WGS84",3000,,,3,"Sphyrapicus varius","species",3,,
1837,"AMNH","2011-06-11",2011,6,11,2011,6,11,"2011-06-11",3,"United States","US","New York","Franklin","Santa Clara, Santa Clara Tract, Madawaska Flow",44.52,-74.37,"WGS84",3000,,,3,"Sphyrapicus varius","species",3,,
1838,"AMNH","2011-06-07",2011,6,7,2011,6,7,"7 or 10 Jun 2011",3,"United States","US","New York","Franklin","Santa Clara, Santa Clara Tract, Madawaska Flow",44.52,-74.37,"WGS84",3000,,,3,"Picoides arcticus","species",3,,
1839,"AMNH","2011-06-07",2011,6,7,2011,6,7,"2011-06-07",3,"United States","US","New York","Franklin","Santa Clara, Santa Clara Tract, Madawaska Flow",44.52,-74.37,"WGS84",3000,,,3,"Empidonax flaviventris","species",3,,
1840,"AMNH","2011-06-07",2011,6,7,2011,6,7,"2011-06-07",3,"United States","US","New York","Franklin","Santa Clara, Santa Clara Tract, Madawaska Flow",44.52,-74.37,"WGS84",3000,,,3,"Perisoreus canadensis","species",3,,
1841,"AMNH","2011-06-08",2011,6,8,2011,6,8,"2011-06-08",3,"United States","US","New York","Franklin","Santa Clara, Santa Clara Tract, Madawaska Flow",44.52,-74.37,"WGS84",3000,,,3,"Perisoreus canadensis","species",3,,
1842,"AMNH","2011-06-09",2011,6,9,2011,6,9,"2011-06-09",3,"United States","US","New York","Franklin","Santa Clara, Santa Clara Tract, Madawaska Flow",44.52,-74.37,"WGS84",3000,,,3,"Perisoreus canadensis","species",3,,
1843,"AMNH","2011-06-09",2011,6,9,2011,6,9,"2011-06-09",3,"United States","US","New York","Franklin","Santa Clara, Santa Clara Tract, Madawaska Flow",44.52,-74.37,"WGS84",3000,,,3,"Perisoreus canadensis","species",3,,
1844,"AMNH","2011-06-09",2011,6,9,2011,6,9,"2011-06-09",3,"United States","US","New York","Franklin","Santa Clara, Santa Clara Tract, Madawaska Flow",44.52,-74.37,"WGS84",3000,,,3,"Perisoreus canadensis","species",3,,
1845,"AMNH","2011-06-07",2011,6,7,2011,6,7,"2011-06-07",3,"United States","US","New York","Franklin","Santa Clara, Santa Clara Tract, Madawaska Flow",44.52,-74.37,"WGS84",3000,,,3,"Cyanocitta cristata","species",3,,
1846,"AMNH","2011-06-08",2011,6,8,2011,6,8,"2011-06-08",3,"United States","US","New York","Franklin","Santa Clara, Santa Clara Tract, Madawaska Flow",44.52,-74.37,"WGS84",3000,,,3,"Cyanocitta cristata","species",3,,
1847,"AMNH","2011-06-10",2011,6,10,2011,6,10,"2011-06-10",3,"United States","US","New York","Franklin","Santa Clara, Santa Clara Tract, Madawaska Flow",44.52,-74.37,"WGS84",3000,,,3,"Cyanocitta cristata","species",3,,
1848,"AMNH","2011-06-10",2011,6,10,2011,6,10,"2011-06-10",3,"United States","US","New York","Franklin","Santa Clara, Santa Clara Tract, Madawaska Flow",44.52,-74.37,"WGS84",3000,,,3,"Cyanocitta cristata","species",3,,
1849,"AMNH","2011-06-11",2011,6,11,2011,6,11,"2011-06-11",3,"United States","US","New York","Franklin","Santa Clara, Santa Clara Tract, Madawaska Flow",44.52,-74.37,"WGS84",3000,,,3,"Parus atricapillus","species",3,,
1850,"AMNH","2011-06-08",2011,6,8,2011,6,8,"2011-06-08",3,"United States","US","New York","Franklin","Santa Clara, Santa Clara Tract, Madawaska Flow",44.52,-74.37,"WGS84",3000,,,3,"Parus hudsonicus","species",3,,
1851,"AMNH","2011-06-10",2011,6,10,2011,6,10,"2011-06-10",3,"United States","US","New York","Franklin","Santa Clara, Santa Clara Tract, Madawaska Flow",44.52,-74.37,"WGS84",3000,,,3,"Parus hudsonicus","species",3,,
1852,"AMNH","2011-06-07",2011,6,7,2011,6,7,"2011-06-07",3,"United States","US","New York","Franklin","Santa Clara, Santa Clara Tract, Madawaska Flow",44.52,-74.37,"WGS84",3000,,,3,"Regulus satrapa","species",3,,
1853,"AMNH","2011-06-07",2011,6,7,2011,6,7,"2011-06-07",3,"United States","US","New York","Franklin","Santa Clara, Santa Clara Tract, Madawaska Flow",44.52,-74.37,"WGS84",3000,,,3,"Regulus satrapa","species",3,,
1854,"AMNH","2011-06-07",2011,6,7,2011,6,7,"2011-06-07",3,"United States","US","New York","Franklin","Santa Clara, Santa Clara Tract, Madawaska Flow",44.52,-74.37,"WGS84",3000,,,3,"Regulus satrapa","species",3,,
1855,"AMNH","2011-06-07",2011,6,7,2011,6,7,"2011-06-07",3,"United States","US","New York","Franklin","Santa Clara, Santa Clara Tract, Madawaska Flow",44.52,-74.37,"WGS84",3000,,,3,"Sitta canadensis","species",3,,
1856,"AMNH","2011-06-08",2011,6,8,2011,6,8,"2011-06-08",3,"United States","US","New York","Franklin","Santa Clara, Santa Clara Tract, Madawaska Flow",44.52,-74.37,"WGS84",3000,,,3,"Sitta canadensis","species",3,,
1857,"AMNH","2011-06-08",2011,6,8,2011,6,8,"2011-06-08",3,"United States","US","New York","Franklin","Santa Clara, Santa Clara Tract, Madawaska Flow",44.52,-74.37,"WGS84",3000,,,3,"Vermivora ruficapilla","species",3,,
1858,"AMNH","2011-06-08",2011,6,8,2011,6,8,"2011-06-08",3,"United States","US","New York","Franklin","Santa Clara, Santa Clara Tract, Madawaska Flow",44.52,-74.37,"WGS84",3000,,,3,"Parula americana","species",3,,
1859,"AMNH","2011-06-07",2011,6,7,2011,6,7,"2011-06-07",3,"United States","US","New York","Franklin","Santa Clara, Santa Clara Tract, Madawaska Flow",44.52,-74.37,"WGS84",3000,,,3,"Dendroica fusca","species",3,,
1860,"AMNH","2011-06-07",2011,6,7,2011,6,7,"2011-06-07",3,"United States","US","New York","Franklin","Santa Clara, Santa Clara Tract, Madawaska Flow",44.52,-74.37,"WGS84",3000,,,3,"Dendroica fusca","species",3,,
1861,"AMNH","2011-06-07",2011,6,7,2011,6,7,"2011-06-07",3,"United States","US","New York","Franklin","Santa Clara, Santa Clara Tract, Madawaska Flow",44.52,-74.37,"WGS84",3000,,,3,"Dendroica fusca","species",3,,
1862,"AMNH","2011-06-07",2011,6,7,2011,6,7,"2011-06-07",3,"United States","US","New York","Franklin","Santa Clara, Santa Clara Tract, Madawaska Flow",44.52,-74.37,"WGS84",3000,,,3,"Dendroica magnolia","species",3,,
1863,"AMNH","2011-06-07",2011,6,7,2011,6,7,"2011-06-07",3,"United States","US","New York","Franklin","Santa Clara, Santa Clara Tract, Madawaska Flow",44.52,-74.37,"WGS84",3000,,,3,"Dendroica caerulescens","species",3,,
1864,"AMNH","2011-06-10",2011,6,10,2011,6,10,"2011-06-10",3,"United States","US","New York","Franklin","Santa Clara, Santa Clara Tract, Madawaska Flow",44.52,-74.37,"WGS84",3000,,,3,"Dendroica caerulescens","species",3,,
1865,"AMNH","2011-06-07",2011,6,7,2011,6,7,"2011-06-07",3,"United States","US","New York","Franklin","Santa Clara, Santa Clara Tract, Madawaska Flow",44.52,-74.37,"WGS84",3000,,,3,"Dendroica coronata","species",3,,
1866,"AMNH","2011-06-09",2011,6,9,2011,6,9,"2011-06-09",3,"United States","US","New York","Franklin","Santa Clara, Santa Clara Tract, Madawaska Flow",44.52,-74.37,"WGS84",3000,,,3,"Dendroica palmarum","species",3,,
1867,"AMNH","2011-06-07",2011,6,7,2011,6,7,"2011-06-07",3,"United States","US","New York","Franklin","Santa Clara, Santa Clara Tract, Madawaska Flow",44.52,-74.37,"WGS84",3000,,,3,"Seiurus aurocapilla","species",2,,
1868,"AMNH","2011-06-07",2011,6,7,2011,6,7,"2011-06-07",3,"United States","US","New York","Franklin","Santa Clara, Santa Clara Tract, Madawaska Flow",44.52,-74.37,"WGS84",3000,,,3,"Wilsonia canadensis","species",3,,
1869,"AMNH","2011-06-08",2011,6,8,2011,6,8,"2011-06-08",3,"United States","US","New York","Franklin","Santa Clara, Santa Clara Tract, Madawaska Flow",44.52,-74.37,"WGS84",3000,,,3,"Zonotrichia albicollis","species",3,,
1870,"AMNH","2011-06-08",2011,6,8,2011,6,8,"2011-06-08",3,"United States","US","New York","Franklin","Santa Clara, Santa Clara Tract, Madawaska Flow",44.52,-74.37,"WGS84",3000,,,3,"Zonotrichia albicollis","species",3,,
1871,"AMNH","2011-06-07",2011,6,7,2011,6,7,"2011-06-07",3,"United States","US","New York","Franklin","Santa Clara, Santa Clara Tract, Madawaska Flow",44.52,-74.37,"WGS84",3000,,,3,"Spizella pusilla","species",3,,
1872,"AMNH","2007-05-31",2007,5,31,2007,5,31,"2007-05-31",3,"United States","US","New York","Ulster","Saugerties, George Sickle Road",42.06,-74.02,"WGS84",1000,,,3,"Dryocopus pileatus","species",3,,
1873,"AMNH","2008-02-12",2008,2,12,2008,2,12,"2008-02-12",3,"United States","US","New York","Ulster","Bill Parr Farm, approx. 2 km W of Saugerties",42.07,-73.98,"WGS84",200,,,3,"Dryocopus pileatus","species",3,,
1874,"AMNH","2008-02-13",2008,2,13,2008,2,13,"2008-02-13",3,"United States","US","New York","Ulster","Saugerties, Saxton Flats",42.14,-74.00,"WGS84",500,,,3,"Cyanocitta cristata","species",3,,
1875,"AMNH","2008-02-20",2008,2,20,2008,2,20,"2008-02-20",3,"United States","US","New York","Essex","Bloomingdale, County Road 55, Bloomingdale Bog",44.41,-74.12,"WGS84",225,,,3,"Perisoreus canadensis","species",3,,
1876,"AMNH","2008-02-20",2008,2,20,2008,2,20,"2008-02-20",3,"United States","US","New York","Essex","Bloomingdale, County Road 55, Bloomingdale Bog",44.41,-74.12,"WGS84",225,,,3,"Perisoreus canadensis","species",3,,
1877,"AMNH","2008-02-19",2008,2,19,2008,2,19,"2008-02-19",3,"United States","US","New York","Essex","Wadhams, Sayre Farm",44.26,-73.45,"WGS84",250,,,3,"Turdus migratorius","species",3,,
1878,"AMNH","2008-02-21",2008,2,21,2008,2,21,"2008-02-21",3,"United States","US","New York","Ulster","Saugerties, Saxton Flats",42.14,-74.00,"WGS84",500,,,3,"Sturnus vulgaris","species",3,,
1879,"AMNH","2008-02-21",2008,2,21,2008,2,21,"2008-02-21",3,"United States","US","New York","Ulster","Saugerties, Saxton Flats",42.14,-74.00,"WGS84",500,,,3,"Sturnus vulgaris","species",3,,
1880,"AMNH","2008-02-21",2008,2,21,2008,2,21,"2008-02-21",3,"United States","US","New York","Ulster","Saugerties, Saxton Flats",42.14,-74.00,"WGS84",500,,,3,"Sturnus vulgaris","species",3,,
1881,"AMNH","2008-02-19",2008,2,19,2008,2,19,"2008-02-19",3,"United States","US","New York","Essex","Wadhams, Sayre Farm",44.26,-73.45,"WGS84",250,,,3,"Bombycilla garrulus","species",3,,
1882,"AMNH","2008-02-13",2008,2,13,2008,2,13,"2008-02-13",3,"United States","US","New York","Ulster","Saugerties, Saxton Flats",42.14,-74.00,"WGS84",500,,,3,"Junco hyemalis","species",3,,
1883,"AMNH","2008-02-13",2008,2,13,2008,2,13,"2008-02-13",3,"United States","US","New York","Ulster","Saugerties, Saxton Flats",42.14,-74.00,"WGS84",500,,,3,"Junco hyemalis","species",3,,
1884,"AMNH","2008-02-13",2008,2,13,2008,2,13,"2008-02-13",3,"United States","US","New York","Ulster","Saugerties, Saxton Flats",42.14,-74.00,"WGS84",500,,,3,"Plectrophenax nivalis","species",3,,
1885,"AMNH","2008-02-13",2008,2,13,2008,2,13,"2008-02-13",3,"United States","US","New York","Ulster","Saugerties, Saxton Flats",42.14,-74.00,"WGS84",500,,,3,"Plectrophenax nivalis","species",3,,
1886,"AMNH","2008-02-13",2008,2,13,2008,2,13,"2008-02-13",3,"United States","US","New York","Ulster","Saugerties, Saxton Flats",42.14,-74.00,"WGS84",500,,,3,"Plectrophenax nivalis","species",3,,
1887,"AMNH","2008-02-21",2008,2,21,2008,2,21,"2008-02-21",3,"United States","US","New York","Ulster","Saugerties, Saxton Flats",42.14,-74.00,"WGS84",500,,,3,"Agelaius phoeniceus","species",3,,
1888,"AMNH","2008-02-12",2008,2,12,2008,2,12,"2008-02-12",3,"United States","US","New York","Ulster","Saugerties, Saxton Flats",42.14,-74.00,"WGS84",500,,,3,"Euphagus carolinus","species",3,,
1889,"AMNH","2008-02-20",2008,2,20,2008,2,20,"2008-02-20",3,"United States","US","New York","Hamilton","Inlet, Limekiln Lake Road",43.73,-74.79,"WGS84",100,,,3,"Pinicola enucleator","species",3,,
1890,"AMNH","2008-02-20",2008,2,20,2008,2,20,"2008-02-20",3,"United States","US","New York","Hamilton","Inlet, Limekiln Lake Road",43.73,-74.79,"WGS84",100,,,3,"Pinicola enucleator","species",3,,
1891,"AMNH","2008-02-15",2008,2,15,2008,2,15,"2008-02-15",3,"United States","US","New York","Sullivan","Lowes Corners, County Road 53",41.86,-74.49,"WGS84",500,,,3,"Pinicola enucleator","species",3,,
1892,"AMNH","2008-02-18",2008,2,18,2008,2,18,"2008-02-18",3,"United States","US","New York","Greene","Coxsackie, Coxsackie Flats east of 9W",42.36,-73.82,"WGS84",500,,,3,"Carduelis tristis","species",3,,
1893,"AMNH","2008-02-19",2008,2,19,2008,2,19,"2008-02-19",3,"United States","US","New York","Essex","Elizabethtown, County Road 8",44.23,-73.55,"WGS84",250,,,3,"Carduelis flammea","species",3,,
1894,"AMNH","2008-04-06",2008,4,6,2008,4,6,"2008-04-06",3,"United States","US","New York","Suffolk","Patchogue, Montauk Highway and Hewlett Avenue",40.77,-72.98,"WGS84",500,,,3,"Cyanocitta cristata","species",3,,
1895,"AMNH","2008-06-19",2008,6,19,2008,6,19,"2008-06-19",3,"United States","US","New York","Ulster","Route 47, Giant Ledge",42.04,-74.39,"WGS84",2000,,,3,"Bonasa umbellus","species",3,,
1896,"AMNH","2008-06-23",2008,6,23,2008,6,23,"2008-06-23",3,"United States","US","New York","Ulster","Saugerties, Phillips Road",42.06,-74.03,"WGS84",1000,,,3,"Buteo platypterus","species",3,,
1897,"AMNH","2008-06-23",2008,6,23,2008,6,23,"2008-06-23",3,"United States","US","New York","Ulster","Saugerties, Phillips Road",42.06,-74.03,"WGS84",1000,,,3,"Buteo platypterus","species",3,,
1898,"AMNH","2008-06-20",2008,6,20,2008,6,20,"2008-06-20",3,"United States","US","New York","Ulster","Saugerties, George Sickle Road",42.06,-74.02,"WGS84",1000,,,3,"Dendroica fusca","species",3,,
1899,"AMNH","2008-06-19",2008,6,19,2008,6,19,"2008-06-19",3,"United States","US","New York","Ulster","Route 47, Giant Ledge",42.04,-74.39,"WGS84",2000,,,3,"Junco hyemalis","species",3,,
1900,"AMNH","2008-06-19",2008,6,19,2008,6,19,"2008-06-19",3,"United States","US","New York","Ulster","Route 47, Giant Ledge",42.04,-74.39,"WGS84",2000,,,3,"Zonotrichia albicollis","species",3,,
1901,"AMNH","2008-10-05",2008,10,5,2008,10,5,"2008-10-05",3,"United States","US","New York","Ulster","Saugerties, Phillips Road",42.05,-74.05,"WGS84",1000,,,3,"Dryocopus pileatus","species",3,,
1902,"AMNH","2008-11-18",2008,11,18,2008,11,18,"2008-11-18",3,"United States","US","New York","Ulster","Saugerties, Phillips Road",42.06,-74.03,"WGS84",1000,,,3,"Dryocopus pileatus","species",3,,
1903,"AMNH","2008-11-30",2008,11,30,2008,11,30,"2008-11-30",3,"United States","US","New York","Ulster","Saugerties, Phillips Road",42.06,-74.03,"WGS84",1000,,,3,"Sialia sialis","species",3,,
1904,"AMNH","2008-11-18",2008,11,18,2008,11,18,"2008-11-18",3,"United States","US","New York","Ulster","Saugerties, Phillips Road",42.06,-74.03,"WGS84",1000,,,3,"Carduelis pinus","species",3,,
1905,"AMNH","2008-11-30",2008,11,30,2008,11,30,"2008-11-30",3,"United States","US","New York","Ulster","Saugerties, Phillips Road",42.06,-74.03,"WGS84",1000,,,3,"Carduelis pinus","species",3,,
1906,"AMNH","2009-01-13",2009,1,13,2009,1,13,"2009-01-13",3,"United States","US","New York","Ulster","Saugerties, Phillips Road",42.06,-74.03,"WGS84",1000,,,3,"Carduelis pinus","species",3,,
1907,"AMNH","2009-01-11",2009,1,11,2009,1,11,"2009-01-11",3,"United States","US","New York","Ulster","Saugerties, Phillips Road",42.06,-74.03,"WGS84",1000,,,3,"Carduelis pinus","species",3,,
1908,"AMNH","2009-01-05",2009,1,5,2009,1,5,"2009-01-05",3,"United States","US","New York","Ulster","Saugerties, Phillips Road",42.06,-74.03,"WGS84",1000,,,3,"Carduelis pinus","species",3,,
1909,"AMNH","2009-07-03",2009,7,3,2009,7,3,"2009-07-03",3,"United States","US","New York","Putnam","Patterson, Doansburg Road, Green Chimneys Children's Services",41.44,-73.54,"WGS84",150,,,3,"Coragyps atratus","species",3,,
1910,"AMNH","2009-06-03",2009,6,3,2009,6,3,"2009-06-03",3,"United States","US","New York","Hamilton","Inlet, Moose River Rd., Moose River Plains, Helldiver Pond",43.67,-74.69,"WGS84",500,,,3,"Picoides arcticus","species",3,,
1911,"AMNH","2009-06-04",2009,6,4,2009,6,4,"2009-06-04",3,"United States","US","New York","Hamilton","Inlet, Moose River Rd., Moose River Plains, Lost Ponds",43.68,-74.66,"WGS84",1300,,,3,"Perisoreus canadensis","species",3,,
1912,"AMNH","2009-06-08",2009,6,8,2009,6,8,"2009-06-08",3,"United States","US","New York","Hamilton","Raquette Lake, Uncas Rd., Brown's Tract Ponds",43.81,-74.70,"WGS84",500,,,3,"Perisoreus canadensis","species",3,,
1913,"AMNH","2009-06-07",2009,6,7,2009,6,7,"2009-06-07",3,"United States","US","New York","Hamilton","Inlet, Moose River Rd., Moose River Plains, Lost Ponds",43.68,-74.66,"WGS84",1300,,,3,"Parus hudsonicus","species",3,,
1914,"AMNH","2009-06-07",2009,6,7,2009,6,7,"2009-06-07",3,"United States","US","New York","Hamilton","Inlet, Moose River Rd., Moose River Plains, Lost Ponds",43.68,-74.66,"WGS84",1300,,,3,"Parus hudsonicus","species",3,,
1915,"AMNH","2009-06-11",2009,6,11,2009,6,11,"2009-06-11",3,"United States","US","New York","Hamilton","Raquette Lake, Uncas Rd., Brown's Tract Ponds",43.81,-74.70,"WGS84",500,,,3,"Melospiza lincolnii","species",3,,
1916,"AMNH","2009-06-01",2009,6,1,2009,6,1,"2009-06-01",3,"United States","US","New York","Herkimer","Old Forge; 3rd Lake Creek",43.72,-74.85,"WGS84",1000,,,3,"Pheucticus ludovicianus","species",3,,
1917,"AMNH","2009-07-11",2009,7,11,2009,7,11,"2009-07-11",3,"United States","US","New York","Sullivan","Parksville, Cooley Road",41.89,-74.68,"WGS84",1000,,,3,"Passerina cyanea","species",3,,
1918,"AMNH","2009-08-08",2009,8,8,2009,8,8,"2009-08-08",3,"United States","US","New York","Ulster","Saugerties, Phillips Road",42.06,-74.03,"WGS84",1000,,,3,"Dryocopus pileatus","species",3,,
1919,"AMNH","2009-11-23",2009,11,23,2009,11,23,"2009-11-23",3,"United States","US","New York","Ulster","Saugerties, Phillips Road",42.06,-74.03,"WGS84",1000,,,3,"Sitta carolinensis","species",3,,
1920,"AMNH","2009-08-08",2009,8,8,2009,8,8,"2009-08-08",3,"United States","US","New York","Ulster","Saugerties, Phillips Road",42.06,-74.03,"WGS84",1000,,,3,"Piranga olivacea","species",3,,
1921,"AMNH","2009-04-11",2009,4,11,2009,4,11,"2009-04-11",3,"United States","US","New York","Ulster","Saugerties, George Sickle Road",42.06,-74.02,"WGS84",1000,,,3,"Certhia americana","species",3,,
1922,"AMNH","2009-04-11",2009,4,11,2009,4,11,"2009-04-11",3,"United States","US","New York","Ulster","Saugerties, George Sickle Road",42.06,-74.02,"WGS84",1000,,,3,"Carduelis pinus","species",3,,
1923,"AMNH","2010-03-28",2010,3,28,2010,3,28,"2010-03-28",3,"United States","US","New York","Ulster","Bill Parr Farm, approx. 2 km W of Saugerties",42.07,-73.98,"WGS84",200,,,3,"Agelaius phoeniceus","species",3,,
1924,"AMNH","2010-03-29",2010,3,29,2010,3,29,"2010-03-29",3,"United States","US","New York","Ulster","Saugerties, Saxton Flats",42.14,-74.00,"WGS84",500,,,3,"Agelaius phoeniceus","species",3,,
1925,"AMNH","2010-03-31",2010,3,31,2010,3,31,"2010-03-31",3,"United States","US","New York","Ulster","Saugerties, Saxton Flats",42.14,-74.00,"WGS84",500,,,3,"Agelaius phoeniceus","species",3,,
[truncated: 28,986,932 more chars]
