# Supplementary material for: Data Leakage and Loss in Biodiversity Informatics
Source: Biodivers Data J. 2018 Nov 7;(6):e26826. doi: 10.3897/BDJ.6.e26826 (PMC6235996; doi:10.3897/BDJ.6.e26826)
Supplement: Supplementary material 4 — Herbarium specimen data derived from GBIF [file bdj-06-e26826-s004.zip]

Archive with 1 entries (1 files):
- GBIF_Herbaria.txt
